# Supplementary material for: Establishing an ecological security pattern for urban agglomeration, taking ecosystem services and human interference factors into consideration
Source: PeerJ. 2019 Jul 15;7:e7306. doi: 10.7717/peerj.7306 (PMC6637928; doi:10.7717/peerj.7306)
Supplement: Supplemental Information 1 — The potential evapotranspiration range is 458.99-1327.61 mm, and the color from black to white indicates the grid value from low to high. [file peerj-07-7306-s001.zip › 2015_eto/2015_eto.tfw]

300.0000000000
0.0000000000
0.0000000000
-300.0000000000
4684145.2306627417
4684922.0440071058
