# Supplementary material for: Establishing an ecological security pattern for urban agglomeration, taking ecosystem services and human interference factors into consideration
Source: PeerJ. 2019 Jul 15;7:e7306. doi: 10.7717/peerj.7306 (PMC6637928; doi:10.7717/peerj.7306)
Supplement: Supplemental Information 1 — The potential evapotranspiration range is 458.99-1327.61 mm, and the color from black to white indicates the grid value from low to high. [file peerj-07-7306-s001.zip › 2015_eto/2015_eto.tif.aux.xml]

<PAMDataset>
  <Metadata>
    <MDI key="DataType">Generic</MDI>
  </Metadata>
  <Metadata domain="Esri">
    <MDI key="PyramidResamplingType">NEAREST</MDI>
  </Metadata>
  <PAMRasterBand band="1">
    <Histograms>
      <HistItem>
        <HistMin>458.9898071289063</HistMin>
        <HistMax>1327.606567382813</HistMax>
        <BucketCount>256</BucketCount>
        <IncludeOutOfRange>1</IncludeOutOfRange>
        <Approximate>0</Approximate>
        <HistCounts>41|3|12|6|11|8|76|51|18|17|16|15|16|15|16|17|46|42|18|15|87|16|14|16|17|18|22|42|23|22|23|23|26|34|97|54|16|10|10|7|7|6|7|50|17|20|32|48|52|60|74|54|51|91|71|60|61|59|57|99|75|80|120|105|91|108|97|99|99|99|103|114|105|97|102|103|101|100|109|107|133|120|113|142|173|144|183|265|169|178|243|268|246|272|259|254|222|302|260|259|243|253|267|305|326|274|288|284|295|303|331|382|359|331|351|337|408|407|414|397|1507|5826|4000|2714|2881|2528|2433|2467|2694|3214|3595|3842|4630|5694|6433|7363|6091|10313|9891|9282|8937|8663|8462|8650|8877|8837|8957|9094|9371|9318|9536|10083|10831|12939|11484|10515|10090|10021|9918|9805|9776|9945|10090|10244|10366|10740|10946|11384|12291|13315|14193|14621|15211|15488|18574|18832|16713|16670|16945|18158|23446|23859|21732|19224|19042|21133|22686|23940|26585|28587|30644|32994|35089|36343|39514|43175|49560|52007|51958|59191|75205|56115|36221|33773|30119|29168|29054|30246|28591|26715|26229|26213|28199|29604|30243|31103|37672|46128|33235|12354|7776|7264|7056|6811|6801|6757|6665|6743|6812|6985|7171|7494|9203|10698|14187|16896|21406|16912|21722|19639|20478|22720|29777|22944|24891|21567|19997|21313|20304|17354|13382|12891|10086|8103|5683|1</HistCounts>
      </HistItem>
    </Histograms>
    <Metadata>
      <MDI key="STATISTICS_MINIMUM">458.98980712891</MDI>
      <MDI key="STATISTICS_MAXIMUM">1327.6065673828</MDI>
      <MDI key="STATISTICS_MEAN">1132.4795189801</MDI>
      <MDI key="STATISTICS_STDDEV">105.45704183173</MDI>
      <MDI key="STATISTICS_SKIPFACTORX">1</MDI>
      <MDI key="STATISTICS_SKIPFACTORY">1</MDI>
      <MDI key="STATISTICS_EXCLUDEDVALUES"></MDI>
      <MDI key="STATISTICS_COVARIANCES">11121.1876718983</MDI>
    </Metadata>
  </PAMRasterBand>
</PAMDataset>
