# Supplementary material for: Establishing an ecological security pattern for urban agglomeration, taking ecosystem services and human interference factors into consideration
Source: PeerJ. 2019 Jul 15;7:e7306. doi: 10.7717/peerj.7306 (PMC6637928; doi:10.7717/peerj.7306)
Supplement: Supplemental Information 1 — The potential evapotranspiration range is 458.99-1327.61 mm, and the color from black to white indicates the grid value from low to high. [file peerj-07-7306-s001.zip › 2015_eto/2015_eto.tif.xml]

<?xml version="1.0" encoding="UTF-8"?>
<metadata xml:lang="zh"><Esri><CreaDate>20180602</CreaDate><CreaTime>08335400</CreaTime><ArcGISFormat>1.0</ArcGISFormat><SyncOnce>TRUE</SyncOnce><DataProperties><itemProps><itemLocation><linkage Sync="TRUE">file://\\DCDN-20180404ZM\D\data\basic data\水涵养数据0602\eto\2015_eto.tif</linkage><protocol Sync="TRUE">Local Area Network</protocol></itemLocation></itemProps><copyHistory><copy source="D:\降水温度处理\潜在蒸散量\2015_eto.tif" dest="\\DCDN-20180404ZM\D\data\basic data\水涵养数据0602\eto\2015_eto.tif" date="20180602" time="08335400"></copy></copyHistory></DataProperties></Esri></metadata>
