# Supplementary material for: Establishing an ecological security pattern for urban agglomeration, taking ecosystem services and human interference factors into consideration
Source: PeerJ. 2019 Jul 15;7:e7306. doi: 10.7717/peerj.7306 (PMC6637928; doi:10.7717/peerj.7306)
Supplement: Supplemental Information 2 — The range of rainfall is 320.97-683.342 mm, and the color from black to white indicates the grid value from low to high. [file peerj-07-7306-s002.zip]

Archive with 6 entries (5 files):
- 2015_precip/
- 2015_precip/2015_precip.tfw
- 2015_precip/2015_precip.tif
- 2015_precip/2015_precip.tif.aux.xml
- 2015_precip/2015_precip.tif.ovr
- 2015_precip/2015_precip.tif.xml
