# Supplementary material for: Establishing an ecological security pattern for urban agglomeration, taking ecosystem services and human interference factors into consideration
Source: PeerJ. 2019 Jul 15;7:e7306. doi: 10.7717/peerj.7306 (PMC6637928; doi:10.7717/peerj.7306)
Supplement: Supplemental Information 2 — The range of rainfall is 320.97-683.342 mm, and the color from black to white indicates the grid value from low to high. [file peerj-07-7306-s002.zip › 2015_precip/2015_precip.tif.aux.xml]

<PAMDataset>
  <Metadata>
    <MDI key="DataType">Generic</MDI>
  </Metadata>
  <Metadata domain="Esri">
    <MDI key="PyramidResamplingType">NEAREST</MDI>
  </Metadata>
  <PAMRasterBand band="1">
    <Histograms>
      <HistItem>
        <HistMin>320.9713134765625</HistMin>
        <HistMax>683.3424072265625</HistMax>
        <BucketCount>256</BucketCount>
        <IncludeOutOfRange>1</IncludeOutOfRange>
        <Approximate>0</Approximate>
        <HistCounts>413|399|408|534|591|736|769|784|775|816|890|943|1031|1180|1263|1217|1343|1325|1301|1351|1337|1388|1364|1274|1214|1161|1242|1226|1235|1248|1304|1325|1325|1273|1188|1197|1189|1228|1253|1212|1191|1070|1047|1074|1173|1220|1246|1216|1188|1130|1085|1045|1026|1078|1076|1114|1262|1268|1239|1292|1321|1296|1292|1381|1472|1424|1410|1366|1347|1380|1442|1453|1490|1516|1588|1630|1691|1819|2044|2205|2648|4475|4121|5226|8405|9290|8097|8059|7901|7372|7745|7699|7954|8292|8637|9122|9908|10246|9856|9759|10583|10998|10540|8811|8777|9578|10025|9446|9964|9715|9211|9174|9061|8875|8671|8355|8606|9114|9209|9346|9359|9501|9658|10559|10800|10776|11130|11122|10978|10568|10602|10625|10780|10838|11345|11455|11391|11816|12470|12716|12982|13408|13565|13767|13548|13686|14962|15694|17234|18258|19699|23590|28514|28410|31844|33735|33438|31941|31123|31498|32558|33730|36005|39221|46420|41468|40839|39791|41863|44368|48716|52805|49512|46683|49611|42980|41962|38199|29854|26056|23536|23623|22970|22677|22076|20534|18041|17040|15625|14825|14181|13803|12625|11995|11655|11230|10257|9963|10021|10023|9353|10218|10237|10955|8657|7772|6850|6656|6143|6155|6140|5765|5056|4839|4978|4258|3628|3230|3385|3385|3073|2615|2326|2138|1875|1537|1441|1637|1638|1587|1511|1209|1006|911|994|1053|1058|1042|915|919|913|977|1004|969|656|439|407|405|414|497|470|245|220|138|104|0</HistCounts>
      </HistItem>
    </Histograms>
    <Metadata>
      <MDI key="STATISTICS_MINIMUM">320.97131347656</MDI>
      <MDI key="STATISTICS_MAXIMUM">683.34240722656</MDI>
      <MDI key="STATISTICS_MEAN">539.31806427566</MDI>
      <MDI key="STATISTICS_STDDEV">54.78762795031</MDI>
      <MDI key="STATISTICS_SKIPFACTORX">1</MDI>
      <MDI key="STATISTICS_SKIPFACTORY">1</MDI>
      <MDI key="STATISTICS_EXCLUDEDVALUES"></MDI>
      <MDI key="STATISTICS_COVARIANCES">3001.68417642155</MDI>
    </Metadata>
  </PAMRasterBand>
</PAMDataset>
