# Supplementary material for: Establishing an ecological security pattern for urban agglomeration, taking ecosystem services and human interference factors into consideration
Source: PeerJ. 2019 Jul 15;7:e7306. doi: 10.7717/peerj.7306 (PMC6637928; doi:10.7717/peerj.7306)
Supplement: Supplemental Information 3 — The Beijing-Tianjin-Hebei border consists of two parts: 1) the overall boundary and 2) the boundary of 13 cities. [file peerj-07-7306-s003.zip]

Archive with 15 entries (14 files):
- Beijing-Tianjin-Hebei_border/
- Beijing-Tianjin-Hebei_border/Beijing-Tianjin-Hebei_border.dbf
- Beijing-Tianjin-Hebei_border/Beijing-Tianjin-Hebei_border.prj
- Beijing-Tianjin-Hebei_border/Beijing-Tianjin-Hebei_border.sbn
- Beijing-Tianjin-Hebei_border/Beijing-Tianjin-Hebei_border.sbx
- Beijing-Tianjin-Hebei_border/Beijing-Tianjin-Hebei_border.shp
- Beijing-Tianjin-Hebei_border/Beijing-Tianjin-Hebei_border.shp.xml
- Beijing-Tianjin-Hebei_border/Beijing-Tianjin-Hebei_border.shx
- Beijing-Tianjin-Hebei_border/Beijing-Tianjin-Hebei_border1.dbf
- Beijing-Tianjin-Hebei_border/Beijing-Tianjin-Hebei_border1.prj
- Beijing-Tianjin-Hebei_border/Beijing-Tianjin-Hebei_border1.sbn
- Beijing-Tianjin-Hebei_border/Beijing-Tianjin-Hebei_border1.sbx
- Beijing-Tianjin-Hebei_border/Beijing-Tianjin-Hebei_border1.shp
- Beijing-Tianjin-Hebei_border/Beijing-Tianjin-Hebei_border1.shp.xml
- Beijing-Tianjin-Hebei_border/Beijing-Tianjin-Hebei_border1.shx
