# Supplementary material for: Establishing an ecological security pattern for urban agglomeration, taking ecosystem services and human interference factors into consideration
Source: PeerJ. 2019 Jul 15;7:e7306. doi: 10.7717/peerj.7306 (PMC6637928; doi:10.7717/peerj.7306)
Supplement: Supplemental Information 3 — The Beijing-Tianjin-Hebei border consists of two parts: 1) the overall boundary and 2) the boundary of 13 cities. [file peerj-07-7306-s003.zip › Beijing-Tianjin-Hebei_border/Beijing-Tianjin-Hebei_border.prj]

PROJCS["WGS_1984_Albers",GEOGCS["GCS_WGS_1984",DATUM["D_WGS_1984",SPHEROID["WGS_1984",6378137.0,298.257223563]],PRIMEM["Greenwich",0.0],UNIT["Degree",0.0174532925199433]],PROJECTION["Albers"],PARAMETER["false_easting",4000000.0],PARAMETER["false_northing",0.0],PARAMETER["central_meridian",105.0],PARAMETER["standard_parallel_1",25.0],PARAMETER["standard_parallel_2",47.0],PARAMETER["latitude_of_origin",0.0],UNIT["Meter",1.0]]
