# Supplementary material for: Establishing an ecological security pattern for urban agglomeration, taking ecosystem services and human interference factors into consideration
Source: PeerJ. 2019 Jul 15;7:e7306. doi: 10.7717/peerj.7306 (PMC6637928; doi:10.7717/peerj.7306)
Supplement: Supplemental Information 3 — The Beijing-Tianjin-Hebei border consists of two parts: 1) the overall boundary and 2) the boundary of 13 cities. [file peerj-07-7306-s003.zip › Beijing-Tianjin-Hebei_border/Beijing-Tianjin-Hebei_border.shp.xml]

<?xml version="1.0" encoding="UTF-8"?>
<metadata xml:lang="zh"><Esri><CreaDate>20190428</CreaDate><CreaTime>19163600</CreaTime><ArcGISFormat>1.0</ArcGISFormat><SyncOnce>TRUE</SyncOnce><DataProperties><lineage><Process ToolSource="c:\program files (x86)\arcgis\desktop10.2\ArcToolbox\Toolboxes\Conversion Tools.tbx\RasterToPolygon" Date="20171126" Time="154818">RasterToPolygon Reclass_img6 C:\Users\new\Documents\ArcGIS\Default.gdb\RasterT_Reclass5 SIMPLIFY Value</Process></lineage><itemProps><itemLocation><linkage Sync="TRUE">file://\\DCDN-20180404ZM\C\Users\Administrator\Desktop\英文投稿\论文一审\data\Beijing-Tianjin-Hebei_border\Export_Output</linkage><protocol Sync="TRUE">Local Area Network</protocol></itemLocation></itemProps><copyHistory><copy source="C:\Users\Administrator\Desktop\英文投稿\论文一审\data\Export_Output" dest="\\DCDN-20180404ZM\C\Users\Administrator\Desktop\英文投稿\论文一审\data\Beijing-Tianjin-Hebei_border\Export_Output" date="20190428" time="19163600"></copy></copyHistory></DataProperties></Esri></metadata>
