# Supplementary material for: Establishing an ecological security pattern for urban agglomeration, taking ecosystem services and human interference factors into consideration
Source: PeerJ. 2019 Jul 15;7:e7306. doi: 10.7717/peerj.7306 (PMC6637928; doi:10.7717/peerj.7306)
Supplement: Supplemental Information 4 — The carbon fixation service is a raster layer and the color from black to white indicates that the raster value is low to high. [file peerj-07-7306-s004.zip]

Archive with 6 entries (5 files):
- carbon fixation service/
- carbon fixation service/carbon fixation service.tfw
- carbon fixation service/carbon fixation service.tif
- carbon fixation service/carbon fixation service.tif.aux.xml
- carbon fixation service/carbon fixation service.tif.ovr
- carbon fixation service/carbon fixation service.tif.vat.dbf
