# Supplementary material for: Establishing an ecological security pattern for urban agglomeration, taking ecosystem services and human interference factors into consideration
Source: PeerJ. 2019 Jul 15;7:e7306. doi: 10.7717/peerj.7306 (PMC6637928; doi:10.7717/peerj.7306)
Supplement: Supplemental Information 4 — The carbon fixation service is a raster layer and the color from black to white indicates that the raster value is low to high. [file peerj-07-7306-s004.zip › carbon fixation service/carbon fixation service.tfw]

926.6254330000
0.0000000000
0.0000000000
-926.6254330000
3704032.1448008907
4986324.5230890950
