# Supplementary material for: Establishing an ecological security pattern for urban agglomeration, taking ecosystem services and human interference factors into consideration
Source: PeerJ. 2019 Jul 15;7:e7306. doi: 10.7717/peerj.7306 (PMC6637928; doi:10.7717/peerj.7306)
Supplement: Supplemental Information 4 — The carbon fixation service is a raster layer and the color from black to white indicates that the raster value is low to high. [file peerj-07-7306-s004.zip › carbon fixation service/carbon fixation service.tif.aux.xml]

<PAMDataset>
  <Metadata>
    <MDI key="DataType">Generic</MDI>
  </Metadata>
  <Metadata domain="Esri">
    <MDI key="PyramidResamplingType">NEAREST</MDI>
  </Metadata>
  <PAMRasterBand band="1">
    <Histograms>
      <HistItem>
        <HistMin>-3</HistMin>
        <HistMax>1274</HistMax>
        <BucketCount>256</BucketCount>
        <IncludeOutOfRange>1</IncludeOutOfRange>
        <Approximate>0</Approximate>
        <HistCounts>12442|58|32|27|40|39|26|25|20|25|19|16|15|12|18|17|19|26|16|13|18|17|34|22|28|32|36|25|33|39|34|44|47|46|54|55|80|83|77|110|118|123|174|199|245|310|369|424|530|584|723|803|969|1011|1246|1536|1693|1900|2119|2438|2672|2806|2975|3105|3085|3161|3207|3133|3236|3337|3382|3303|3369|3397|3409|3353|3415|3394|3402|3325|3329|3260|3213|3146|3365|3064|3181|3134|3225|3059|2980|2946|2861|2821|2782|2533|2470|2393|2314|2200|2225|2212|2118|2166|2227|2280|2222|2367|2406|2375|2649|2602|2740|2768|2809|2778|2761|2559|2494|2370|2170|2027|1736|1558|1311|1058|802|685|458|331|246|163|137|143|133|109|115|125|121|103|103|84|73|79|52|62|75|60|63|92|85|70|78|79|89|85|77|88|95|106|96|84|97|96|94|109|85|102|127|97|92|114|139|139|151|188|151|171|188|176|188|161|154|160|174|159|190|149|158|134|147|136|124|152|140|153|164|189|175|177|181|200|181|235|231|326|312|363|394|486|503|510|590|606|653|648|770|801|886|1001|1065|1144|1214|1385|1368|1454|1386|1331|1246|1073|969|877|760|642|503|411|298|211|167|128|123|87|57|38|20|33|17|15|11|2|8|6|4|0|0|1</HistCounts>
      </HistItem>
    </Histograms>
    <GDALRasterAttributeTable>
      <FieldDefn index="0">
        <Name>OID</Name>
        <Type>0</Type>
        <Usage>0</Usage>
      </FieldDefn>
      <FieldDefn index="1">
        <Name>Value</Name>
        <Type>0</Type>
        <Usage>0</Usage>
      </FieldDefn>
      <FieldDefn index="2">
        <Name>Count</Name>
        <Type>1</Type>
        <Usage>0</Usage>
      </FieldDefn>
      <Row index="0">
        <F>0</F>
        <F>-3</F>
        <F>2</F>
      </Row>
      <Row index="1">
        <F>1</F>
        <F>-2</F>
        <F>22</F>
      </Row>
      <Row index="2">
        <F>2</F>
        <F>-1</F>
        <F>35</F>
      </Row>
      <Row index="3">
        <F>3</F>
        <F>0</F>
        <F>12344</F>
      </Row>
      <Row index="4">
        <F>4</F>
        <F>1</F>
        <F>27</F>
      </Row>
      <Row index="5">
        <F>5</F>
        <F>2</F>
        <F>12</F>
      </Row>
      <Row index="6">
        <F>6</F>
        <F>3</F>
        <F>5</F>
      </Row>
      <Row index="7">
        <F>7</F>
        <F>4</F>
        <F>17</F>
      </Row>
      <Row index="8">
        <F>8</F>
        <F>5</F>
        <F>7</F>
      </Row>
      <Row index="9">
        <F>9</F>
        <F>6</F>
        <F>12</F>
      </Row>
      <Row index="10">
        <F>10</F>
        <F>7</F>
        <F>17</F>
      </Row>
      <Row index="11">
        <F>11</F>
        <F>8</F>
        <F>4</F>
      </Row>
      <Row index="12">
        <F>12</F>
        <F>9</F>
        <F>5</F>
      </Row>
      <Row index="13">
        <F>13</F>
        <F>10</F>
        <F>9</F>
      </Row>
      <Row index="14">
        <F>14</F>
        <F>11</F>
        <F>8</F>
      </Row>
      <Row index="15">
        <F>15</F>
        <F>12</F>
        <F>6</F>
      </Row>
      <Row index="16">
        <F>16</F>
        <F>13</F>
        <F>4</F>
      </Row>
      <Row index="17">
        <F>17</F>
        <F>14</F>
        <F>7</F>
      </Row>
      <Row index="18">
        <F>18</F>
        <F>15</F>
        <F>6</F>
      </Row>
      <Row index="19">
        <F>19</F>
        <F>16</F>
        <F>4</F>
      </Row>
      <Row index="20">
        <F>20</F>
        <F>17</F>
        <F>6</F>
      </Row>
      <Row index="21">
        <F>21</F>
        <F>18</F>
        <F>10</F>
      </Row>
      <Row index="22">
        <F>22</F>
        <F>19</F>
        <F>8</F>
      </Row>
      <Row index="23">
        <F>23</F>
        <F>20</F>
        <F>9</F>
      </Row>
      <Row index="24">
        <F>24</F>
        <F>21</F>
        <F>7</F>
      </Row>
      <Row index="25">
        <F>25</F>
        <F>22</F>
        <F>6</F>
      </Row>
      <Row index="26">
        <F>26</F>
        <F>23</F>
        <F>10</F>
      </Row>
      <Row index="27">
        <F>27</F>
        <F>24</F>
        <F>7</F>
      </Row>
      <Row index="28">
        <F>28</F>
        <F>25</F>
        <F>7</F>
      </Row>
      <Row index="29">
        <F>29</F>
        <F>26</F>
        <F>7</F>
      </Row>
      <Row index="30">
        <F>30</F>
        <F>27</F>
        <F>8</F>
      </Row>
      <Row index="31">
        <F>31</F>
        <F>28</F>
        <F>2</F>
      </Row>
      <Row index="32">
        <F>32</F>
        <F>29</F>
        <F>8</F>
      </Row>
      <Row index="33">
        <F>33</F>
        <F>30</F>
        <F>5</F>
      </Row>
      <Row index="34">
        <F>34</F>
        <F>31</F>
        <F>6</F>
      </Row>
      <Row index="35">
        <F>35</F>
        <F>32</F>
        <F>5</F>
      </Row>
      <Row index="36">
        <F>36</F>
        <F>33</F>
        <F>5</F>
      </Row>
      <Row index="37">
        <F>37</F>
        <F>34</F>
        <F>6</F>
      </Row>
      <Row index="38">
        <F>38</F>
        <F>35</F>
        <F>5</F>
      </Row>
      <Row index="39">
        <F>39</F>
        <F>36</F>
        <F>6</F>
      </Row>
      <Row index="40">
        <F>40</F>
        <F>37</F>
        <F>3</F>
      </Row>
      <Row index="41">
        <F>41</F>
        <F>38</F>
        <F>2</F>
      </Row>
      <Row index="42">
        <F>42</F>
        <F>39</F>
        <F>1</F>
      </Row>
      <Row index="43">
        <F>43</F>
        <F>40</F>
        <F>2</F>
      </Row>
      <Row index="44">
        <F>44</F>
        <F>41</F>
        <F>5</F>
      </Row>
      <Row index="45">
        <F>45</F>
        <F>42</F>
        <F>10</F>
      </Row>
      <Row index="46">
        <F>46</F>
        <F>43</F>
        <F>2</F>
      </Row>
      <Row index="47">
        <F>47</F>
        <F>44</F>
        <F>8</F>
      </Row>
      <Row index="48">
        <F>48</F>
        <F>45</F>
        <F>4</F>
      </Row>
      <Row index="49">
        <F>49</F>
        <F>46</F>
        <F>7</F>
      </Row>
      <Row index="50">
        <F>50</F>
        <F>47</F>
        <F>4</F>
      </Row>
      <Row index="51">
        <F>51</F>
        <F>48</F>
        <F>7</F>
      </Row>
      <Row index="52">
        <F>52</F>
        <F>49</F>
        <F>5</F>
      </Row>
      <Row index="53">
        <F>53</F>
        <F>50</F>
        <F>3</F>
      </Row>
      <Row index="54">
        <F>54</F>
        <F>52</F>
        <F>4</F>
      </Row>
      <Row index="55">
        <F>55</F>
        <F>53</F>
        <F>2</F>
      </Row>
      <Row index="56">
        <F>56</F>
        <F>54</F>
        <F>4</F>
      </Row>
      <Row index="57">
        <F>57</F>
        <F>55</F>
        <F>1</F>
      </Row>
      <Row index="58">
        <F>58</F>
        <F>56</F>
        <F>4</F>
      </Row>
      <Row index="59">
        <F>59</F>
        <F>57</F>
        <F>5</F>
      </Row>
      <Row index="60">
        <F>60</F>
        <F>58</F>
        <F>4</F>
      </Row>
      <Row index="61">
        <F>61</F>
        <F>60</F>
        <F>4</F>
      </Row>
      <Row index="62">
        <F>62</F>
        <F>61</F>
        <F>4</F>
      </Row>
      <Row index="63">
        <F>63</F>
        <F>62</F>
        <F>3</F>
      </Row>
      <Row index="64">
        <F>64</F>
        <F>63</F>
        <F>4</F>
      </Row>
      <Row index="65">
        <F>65</F>
        <F>64</F>
        <F>2</F>
      </Row>
      <Row index="66">
        <F>66</F>
        <F>65</F>
        <F>4</F>
      </Row>
      <Row index="67">
        <F>67</F>
        <F>66</F>
        <F>2</F>
      </Row>
      <Row index="68">
        <F>68</F>
        <F>68</F>
        <F>7</F>
      </Row>
      <Row index="69">
        <F>69</F>
        <F>69</F>
        <F>3</F>
      </Row>
      <Row index="70">
        <F>70</F>
        <F>70</F>
        <F>5</F>
      </Row>
      <Row index="71">
        <F>71</F>
        <F>71</F>
        <F>3</F>
      </Row>
      <Row index="72">
        <F>72</F>
        <F>73</F>
        <F>4</F>
      </Row>
      <Row index="73">
        <F>73</F>
        <F>74</F>
        <F>2</F>
      </Row>
      <Row index="74">
        <F>74</F>
        <F>75</F>
        <F>4</F>
      </Row>
      <Row index="75">
        <F>75</F>
        <F>76</F>
        <F>3</F>
      </Row>
      <Row index="76">
        <F>76</F>
        <F>77</F>
        <F>4</F>
      </Row>
      <Row index="77">
        <F>77</F>
        <F>78</F>
        <F>3</F>
      </Row>
      <Row index="78">
        <F>78</F>
        <F>79</F>
        <F>3</F>
      </Row>
      <Row index="79">
        <F>79</F>
        <F>80</F>
        <F>6</F>
      </Row>
      <Row index="80">
        <F>80</F>
        <F>81</F>
        <F>1</F>
      </Row>
      <Row index="81">
        <F>81</F>
        <F>82</F>
        <F>6</F>
      </Row>
      <Row index="82">
        <F>82</F>
        <F>83</F>
        <F>2</F>
      </Row>
      <Row index="83">
        <F>83</F>
        <F>84</F>
        <F>1</F>
      </Row>
      <Row index="84">
        <F>84</F>
        <F>85</F>
        <F>8</F>
      </Row>
      <Row index="85">
        <F>85</F>
        <F>86</F>
        <F>9</F>
      </Row>
      <Row index="86">
        <F>86</F>
        <F>87</F>
        <F>6</F>
      </Row>
      <Row index="87">
        <F>87</F>
        <F>88</F>
        <F>2</F>
      </Row>
      <Row index="88">
        <F>88</F>
        <F>89</F>
        <F>3</F>
      </Row>
      <Row index="89">
        <F>89</F>
        <F>90</F>
        <F>4</F>
      </Row>
      <Row index="90">
        <F>90</F>
        <F>91</F>
        <F>3</F>
      </Row>
      <Row index="91">
        <F>91</F>
        <F>92</F>
        <F>4</F>
      </Row>
      <Row index="92">
        <F>92</F>
        <F>93</F>
        <F>2</F>
      </Row>
      <Row index="93">
        <F>93</F>
        <F>94</F>
        <F>3</F>
      </Row>
      <Row index="94">
        <F>94</F>
        <F>95</F>
        <F>4</F>
      </Row>
      <Row index="95">
        <F>95</F>
        <F>96</F>
        <F>3</F>
      </Row>
      <Row index="96">
        <F>96</F>
        <F>97</F>
        <F>1</F>
      </Row>
      <Row index="97">
        <F>97</F>
        <F>98</F>
        <F>7</F>
      </Row>
      <Row index="98">
        <F>98</F>
        <F>99</F>
        <F>1</F>
      </Row>
      <Row index="99">
        <F>99</F>
        <F>100</F>
        <F>3</F>
      </Row>
      <Row index="100">
        <F>100</F>
        <F>101</F>
        <F>1</F>
      </Row>
      <Row index="101">
        <F>101</F>
        <F>102</F>
        <F>6</F>
      </Row>
      <Row index="102">
        <F>102</F>
        <F>103</F>
        <F>3</F>
      </Row>
      <Row index="103">
        <F>103</F>
        <F>104</F>
        <F>2</F>
      </Row>
      <Row index="104">
        <F>104</F>
        <F>105</F>
        <F>6</F>
      </Row>
      <Row index="105">
        <F>105</F>
        <F>106</F>
        <F>5</F>
      </Row>
      <Row index="106">
        <F>106</F>
        <F>107</F>
        <F>1</F>
      </Row>
      <Row index="107">
        <F>107</F>
        <F>108</F>
        <F>2</F>
      </Row>
      <Row index="108">
        <F>108</F>
        <F>109</F>
        <F>9</F>
      </Row>
      <Row index="109">
        <F>109</F>
        <F>110</F>
        <F>10</F>
      </Row>
      <Row index="110">
        <F>110</F>
        <F>111</F>
        <F>5</F>
      </Row>
      <Row index="111">
        <F>111</F>
        <F>112</F>
        <F>8</F>
      </Row>
      <Row index="112">
        <F>112</F>
        <F>113</F>
        <F>4</F>
      </Row>
      <Row index="113">
        <F>113</F>
        <F>114</F>
        <F>3</F>
      </Row>
      <Row index="114">
        <F>114</F>
        <F>115</F>
        <F>2</F>
      </Row>
      <Row index="115">
        <F>115</F>
        <F>116</F>
        <F>10</F>
      </Row>
      <Row index="116">
        <F>116</F>
        <F>117</F>
        <F>3</F>
      </Row>
      <Row index="117">
        <F>117</F>
        <F>118</F>
        <F>6</F>
      </Row>
      <Row index="118">
        <F>118</F>
        <F>119</F>
        <F>5</F>
      </Row>
      <Row index="119">
        <F>119</F>
        <F>120</F>
        <F>5</F>
      </Row>
      <Row index="120">
        <F>120</F>
        <F>121</F>
        <F>5</F>
      </Row>
      <Row index="121">
        <F>121</F>
        <F>122</F>
        <F>7</F>
      </Row>
      <Row index="122">
        <F>122</F>
        <F>123</F>
        <F>7</F>
      </Row>
      <Row index="123">
        <F>123</F>
        <F>124</F>
        <F>7</F>
      </Row>
      <Row index="124">
        <F>124</F>
        <F>125</F>
        <F>4</F>
      </Row>
      <Row index="125">
        <F>125</F>
        <F>126</F>
        <F>8</F>
      </Row>
      <Row index="126">
        <F>126</F>
        <F>127</F>
        <F>6</F>
      </Row>
      <Row index="127">
        <F>127</F>
        <F>128</F>
        <F>11</F>
      </Row>
      <Row index="128">
        <F>128</F>
        <F>129</F>
        <F>8</F>
      </Row>
      <Row index="129">
        <F>129</F>
        <F>130</F>
        <F>9</F>
      </Row>
      <Row index="130">
        <F>130</F>
        <F>131</F>
        <F>3</F>
      </Row>
      <Row index="131">
        <F>131</F>
        <F>132</F>
        <F>5</F>
      </Row>
      <Row index="132">
        <F>132</F>
        <F>133</F>
        <F>5</F>
      </Row>
      <Row index="133">
        <F>133</F>
        <F>134</F>
        <F>5</F>
      </Row>
      <Row index="134">
        <F>134</F>
        <F>135</F>
        <F>7</F>
      </Row>
      <Row index="135">
        <F>135</F>
        <F>136</F>
        <F>6</F>
      </Row>
      <Row index="136">
        <F>136</F>
        <F>137</F>
        <F>2</F>
      </Row>
      <Row index="137">
        <F>137</F>
        <F>138</F>
        <F>8</F>
      </Row>
      <Row index="138">
        <F>138</F>
        <F>139</F>
        <F>3</F>
      </Row>
      <Row index="139">
        <F>139</F>
        <F>140</F>
        <F>11</F>
      </Row>
      <Row index="140">
        <F>140</F>
        <F>141</F>
        <F>7</F>
      </Row>
      <Row index="141">
        <F>141</F>
        <F>142</F>
        <F>4</F>
      </Row>
      <Row index="142">
        <F>142</F>
        <F>143</F>
        <F>7</F>
      </Row>
      <Row index="143">
        <F>143</F>
        <F>144</F>
        <F>4</F>
      </Row>
      <Row index="144">
        <F>144</F>
        <F>145</F>
        <F>6</F>
      </Row>
      <Row index="145">
        <F>145</F>
        <F>146</F>
        <F>16</F>
      </Row>
      <Row index="146">
        <F>146</F>
        <F>147</F>
        <F>6</F>
      </Row>
      <Row index="147">
        <F>147</F>
        <F>148</F>
        <F>4</F>
      </Row>
      <Row index="148">
        <F>148</F>
        <F>149</F>
        <F>9</F>
      </Row>
      <Row index="149">
        <F>149</F>
        <F>150</F>
        <F>8</F>
      </Row>
      <Row index="150">
        <F>150</F>
        <F>151</F>
        <F>9</F>
      </Row>
      <Row index="151">
        <F>151</F>
        <F>152</F>
        <F>4</F>
      </Row>
      <Row index="152">
        <F>152</F>
        <F>153</F>
        <F>8</F>
      </Row>
      <Row index="153">
        <F>153</F>
        <F>154</F>
        <F>11</F>
      </Row>
      <Row index="154">
        <F>154</F>
        <F>155</F>
        <F>8</F>
      </Row>
      <Row index="155">
        <F>155</F>
        <F>156</F>
        <F>8</F>
      </Row>
      <Row index="156">
        <F>156</F>
        <F>157</F>
        <F>9</F>
      </Row>
      <Row index="157">
        <F>157</F>
        <F>158</F>
        <F>12</F>
      </Row>
      <Row index="158">
        <F>158</F>
        <F>159</F>
        <F>6</F>
      </Row>
      <Row index="159">
        <F>159</F>
        <F>160</F>
        <F>9</F>
      </Row>
      <Row index="160">
        <F>160</F>
        <F>161</F>
        <F>13</F>
      </Row>
      <Row index="161">
        <F>161</F>
        <F>162</F>
        <F>7</F>
      </Row>
      <Row index="162">
        <F>162</F>
        <F>163</F>
        <F>11</F>
      </Row>
      <Row index="163">
        <F>163</F>
        <F>164</F>
        <F>8</F>
      </Row>
      <Row index="164">
        <F>164</F>
        <F>165</F>
        <F>12</F>
      </Row>
      <Row index="165">
        <F>165</F>
        <F>166</F>
        <F>5</F>
      </Row>
      <Row index="166">
        <F>166</F>
        <F>167</F>
        <F>10</F>
      </Row>
      <Row index="167">
        <F>167</F>
        <F>168</F>
        <F>10</F>
      </Row>
      <Row index="168">
        <F>168</F>
        <F>169</F>
        <F>11</F>
      </Row>
      <Row index="169">
        <F>169</F>
        <F>170</F>
        <F>10</F>
      </Row>
      <Row index="170">
        <F>170</F>
        <F>171</F>
        <F>12</F>
      </Row>
      <Row index="171">
        <F>171</F>
        <F>172</F>
        <F>11</F>
      </Row>
      <Row index="172">
        <F>172</F>
        <F>173</F>
        <F>16</F>
      </Row>
      <Row index="173">
        <F>173</F>
        <F>174</F>
        <F>12</F>
      </Row>
      <Row index="174">
        <F>174</F>
        <F>175</F>
        <F>5</F>
      </Row>
      <Row index="175">
        <F>175</F>
        <F>176</F>
        <F>12</F>
      </Row>
      <Row index="176">
        <F>176</F>
        <F>177</F>
        <F>10</F>
      </Row>
      <Row index="177">
        <F>177</F>
        <F>178</F>
        <F>13</F>
      </Row>
      <Row index="178">
        <F>178</F>
        <F>179</F>
        <F>18</F>
      </Row>
      <Row index="179">
        <F>179</F>
        <F>180</F>
        <F>16</F>
      </Row>
      <Row index="180">
        <F>180</F>
        <F>181</F>
        <F>17</F>
      </Row>
      <Row index="181">
        <F>181</F>
        <F>182</F>
        <F>16</F>
      </Row>
      <Row index="182">
        <F>182</F>
        <F>183</F>
        <F>16</F>
      </Row>
      <Row index="183">
        <F>183</F>
        <F>184</F>
        <F>18</F>
      </Row>
      <Row index="184">
        <F>184</F>
        <F>185</F>
        <F>10</F>
      </Row>
      <Row index="185">
        <F>185</F>
        <F>186</F>
        <F>16</F>
      </Row>
      <Row index="186">
        <F>186</F>
        <F>187</F>
        <F>23</F>
      </Row>
      <Row index="187">
        <F>187</F>
        <F>188</F>
        <F>22</F>
      </Row>
      <Row index="188">
        <F>188</F>
        <F>189</F>
        <F>14</F>
      </Row>
      <Row index="189">
        <F>189</F>
        <F>190</F>
        <F>11</F>
      </Row>
      <Row index="190">
        <F>190</F>
        <F>191</F>
        <F>17</F>
      </Row>
      <Row index="191">
        <F>191</F>
        <F>192</F>
        <F>13</F>
      </Row>
      <Row index="192">
        <F>192</F>
        <F>193</F>
        <F>15</F>
      </Row>
      <Row index="193">
        <F>193</F>
        <F>194</F>
        <F>24</F>
      </Row>
      <Row index="194">
        <F>194</F>
        <F>195</F>
        <F>21</F>
      </Row>
      <Row index="195">
        <F>195</F>
        <F>196</F>
        <F>35</F>
      </Row>
      <Row index="196">
        <F>196</F>
        <F>197</F>
        <F>15</F>
      </Row>
      <Row index="197">
        <F>197</F>
        <F>198</F>
        <F>25</F>
      </Row>
      <Row index="198">
        <F>198</F>
        <F>199</F>
        <F>13</F>
      </Row>
      <Row index="199">
        <F>199</F>
        <F>200</F>
        <F>22</F>
      </Row>
      <Row index="200">
        <F>200</F>
        <F>201</F>
        <F>25</F>
      </Row>
      <Row index="201">
        <F>201</F>
        <F>202</F>
        <F>33</F>
      </Row>
      <Row index="202">
        <F>202</F>
        <F>203</F>
        <F>19</F>
      </Row>
      <Row index="203">
        <F>203</F>
        <F>204</F>
        <F>15</F>
      </Row>
      <Row index="204">
        <F>204</F>
        <F>205</F>
        <F>28</F>
      </Row>
      <Row index="205">
        <F>205</F>
        <F>206</F>
        <F>26</F>
      </Row>
      <Row index="206">
        <F>206</F>
        <F>207</F>
        <F>35</F>
      </Row>
      <Row index="207">
        <F>207</F>
        <F>208</F>
        <F>30</F>
      </Row>
      <Row index="208">
        <F>208</F>
        <F>209</F>
        <F>34</F>
      </Row>
      <Row index="209">
        <F>209</F>
        <F>210</F>
        <F>36</F>
      </Row>
      <Row index="210">
        <F>210</F>
        <F>211</F>
        <F>36</F>
      </Row>
      <Row index="211">
        <F>211</F>
        <F>212</F>
        <F>38</F>
      </Row>
      <Row index="212">
        <F>212</F>
        <F>213</F>
        <F>36</F>
      </Row>
      <Row index="213">
        <F>213</F>
        <F>214</F>
        <F>33</F>
      </Row>
      <Row index="214">
        <F>214</F>
        <F>215</F>
        <F>43</F>
      </Row>
      <Row index="215">
        <F>215</F>
        <F>216</F>
        <F>38</F>
      </Row>
      <Row index="216">
        <F>216</F>
        <F>217</F>
        <F>49</F>
      </Row>
      <Row index="217">
        <F>217</F>
        <F>218</F>
        <F>32</F>
      </Row>
      <Row index="218">
        <F>218</F>
        <F>219</F>
        <F>53</F>
      </Row>
      <Row index="219">
        <F>219</F>
        <F>220</F>
        <F>58</F>
      </Row>
      <Row index="220">
        <F>220</F>
        <F>221</F>
        <F>56</F>
      </Row>
      <Row index="221">
        <F>221</F>
        <F>222</F>
        <F>46</F>
      </Row>
      <Row index="222">
        <F>222</F>
        <F>223</F>
        <F>54</F>
      </Row>
      <Row index="223">
        <F>223</F>
        <F>224</F>
        <F>69</F>
      </Row>
      <Row index="224">
        <F>224</F>
        <F>225</F>
        <F>62</F>
      </Row>
      <Row index="225">
        <F>225</F>
        <F>226</F>
        <F>72</F>
      </Row>
      <Row index="226">
        <F>226</F>
        <F>227</F>
        <F>53</F>
      </Row>
      <Row index="227">
        <F>227</F>
        <F>228</F>
        <F>73</F>
      </Row>
      <Row index="228">
        <F>228</F>
        <F>229</F>
        <F>62</F>
      </Row>
      <Row index="229">
        <F>229</F>
        <F>230</F>
        <F>62</F>
      </Row>
      <Row index="230">
        <F>230</F>
        <F>231</F>
        <F>77</F>
      </Row>
      <Row index="231">
        <F>231</F>
        <F>232</F>
        <F>95</F>
      </Row>
      <Row index="232">
        <F>232</F>
        <F>233</F>
        <F>69</F>
      </Row>
      <Row index="233">
        <F>233</F>
        <F>234</F>
        <F>88</F>
      </Row>
      <Row index="234">
        <F>234</F>
        <F>235</F>
        <F>74</F>
      </Row>
      <Row index="235">
        <F>235</F>
        <F>236</F>
        <F>92</F>
      </Row>
      <Row index="236">
        <F>236</F>
        <F>237</F>
        <F>101</F>
      </Row>
      <Row index="237">
        <F>237</F>
        <F>238</F>
        <F>98</F>
      </Row>
      <Row index="238">
        <F>238</F>
        <F>239</F>
        <F>110</F>
      </Row>
      <Row index="239">
        <F>239</F>
        <F>240</F>
        <F>117</F>
      </Row>
      <Row index="240">
        <F>240</F>
        <F>241</F>
        <F>99</F>
      </Row>
      <Row index="241">
        <F>241</F>
        <F>242</F>
        <F>106</F>
      </Row>
      <Row index="242">
        <F>242</F>
        <F>243</F>
        <F>104</F>
      </Row>
      <Row index="243">
        <F>243</F>
        <F>244</F>
        <F>127</F>
      </Row>
      <Row index="244">
        <F>244</F>
        <F>245</F>
        <F>98</F>
      </Row>
      <Row index="245">
        <F>245</F>
        <F>246</F>
        <F>120</F>
      </Row>
      <Row index="246">
        <F>246</F>
        <F>247</F>
        <F>135</F>
      </Row>
      <Row index="247">
        <F>247</F>
        <F>248</F>
        <F>149</F>
      </Row>
      <Row index="248">
        <F>248</F>
        <F>249</F>
        <F>132</F>
      </Row>
      <Row index="249">
        <F>249</F>
        <F>250</F>
        <F>143</F>
      </Row>
      <Row index="250">
        <F>250</F>
        <F>251</F>
        <F>156</F>
      </Row>
      <Row index="251">
        <F>251</F>
        <F>252</F>
        <F>143</F>
      </Row>
      <Row index="252">
        <F>252</F>
        <F>253</F>
        <F>146</F>
      </Row>
      <Row index="253">
        <F>253</F>
        <F>254</F>
        <F>143</F>
      </Row>
      <Row index="254">
        <F>254</F>
        <F>255</F>
        <F>167</F>
      </Row>
      <Row index="255">
        <F>255</F>
        <F>256</F>
        <F>163</F>
      </Row>
      <Row index="256">
        <F>256</F>
        <F>257</F>
        <F>184</F>
      </Row>
      <Row index="257">
        <F>257</F>
        <F>258</F>
        <F>172</F>
      </Row>
      <Row index="258">
        <F>258</F>
        <F>259</F>
        <F>186</F>
      </Row>
      <Row index="259">
        <F>259</F>
        <F>260</F>
        <F>188</F>
      </Row>
      <Row index="260">
        <F>260</F>
        <F>261</F>
        <F>209</F>
      </Row>
      <Row index="261">
        <F>261</F>
        <F>262</F>
        <F>214</F>
      </Row>
      <Row index="262">
        <F>262</F>
        <F>263</F>
        <F>199</F>
      </Row>
      <Row index="263">
        <F>263</F>
        <F>264</F>
        <F>188</F>
      </Row>
      <Row index="264">
        <F>264</F>
        <F>265</F>
        <F>200</F>
      </Row>
      <Row index="265">
        <F>265</F>
        <F>266</F>
        <F>232</F>
      </Row>
      <Row index="266">
        <F>266</F>
        <F>267</F>
        <F>192</F>
      </Row>
      <Row index="267">
        <F>267</F>
        <F>268</F>
        <F>240</F>
      </Row>
      <Row index="268">
        <F>268</F>
        <F>269</F>
        <F>213</F>
      </Row>
      <Row index="269">
        <F>269</F>
        <F>270</F>
        <F>248</F>
      </Row>
      <Row index="270">
        <F>270</F>
        <F>271</F>
        <F>267</F>
      </Row>
      <Row index="271">
        <F>271</F>
        <F>272</F>
        <F>278</F>
      </Row>
      <Row index="272">
        <F>272</F>
        <F>273</F>
        <F>285</F>
      </Row>
      <Row index="273">
        <F>273</F>
        <F>274</F>
        <F>291</F>
      </Row>
      <Row index="274">
        <F>274</F>
        <F>275</F>
        <F>314</F>
      </Row>
      <Row index="275">
        <F>275</F>
        <F>276</F>
        <F>313</F>
      </Row>
      <Row index="276">
        <F>276</F>
        <F>277</F>
        <F>333</F>
      </Row>
      <Row index="277">
        <F>277</F>
        <F>278</F>
        <F>339</F>
      </Row>
      <Row index="278">
        <F>278</F>
        <F>279</F>
        <F>363</F>
      </Row>
      <Row index="279">
        <F>279</F>
        <F>280</F>
        <F>344</F>
      </Row>
      <Row index="280">
        <F>280</F>
        <F>281</F>
        <F>310</F>
      </Row>
      <Row index="281">
        <F>281</F>
        <F>282</F>
        <F>337</F>
      </Row>
      <Row index="282">
        <F>282</F>
        <F>283</F>
        <F>364</F>
      </Row>
      <Row index="283">
        <F>283</F>
        <F>284</F>
        <F>393</F>
      </Row>
      <Row index="284">
        <F>284</F>
        <F>285</F>
        <F>337</F>
      </Row>
      <Row index="285">
        <F>285</F>
        <F>286</F>
        <F>422</F>
      </Row>
      <Row index="286">
        <F>286</F>
        <F>287</F>
        <F>384</F>
      </Row>
      <Row index="287">
        <F>287</F>
        <F>288</F>
        <F>424</F>
      </Row>
      <Row index="288">
        <F>288</F>
        <F>289</F>
        <F>396</F>
      </Row>
      <Row index="289">
        <F>289</F>
        <F>290</F>
        <F>421</F>
      </Row>
      <Row index="290">
        <F>290</F>
        <F>291</F>
        <F>430</F>
      </Row>
      <Row index="291">
        <F>291</F>
        <F>292</F>
        <F>448</F>
      </Row>
      <Row index="292">
        <F>292</F>
        <F>293</F>
        <F>495</F>
      </Row>
      <Row index="293">
        <F>293</F>
        <F>294</F>
        <F>526</F>
      </Row>
      <Row index="294">
        <F>294</F>
        <F>295</F>
        <F>465</F>
      </Row>
      <Row index="295">
        <F>295</F>
        <F>296</F>
        <F>477</F>
      </Row>
      <Row index="296">
        <F>296</F>
        <F>297</F>
        <F>475</F>
      </Row>
      <Row index="297">
        <F>297</F>
        <F>298</F>
        <F>500</F>
      </Row>
      <Row index="298">
        <F>298</F>
        <F>299</F>
        <F>545</F>
      </Row>
      <Row index="299">
        <F>299</F>
        <F>300</F>
        <F>550</F>
      </Row>
      <Row index="300">
        <F>300</F>
        <F>301</F>
        <F>553</F>
      </Row>
      <Row index="301">
        <F>301</F>
        <F>302</F>
        <F>524</F>
      </Row>
      <Row index="302">
        <F>302</F>
        <F>303</F>
        <F>548</F>
      </Row>
      <Row index="303">
        <F>303</F>
        <F>304</F>
        <F>571</F>
      </Row>
      <Row index="304">
        <F>304</F>
        <F>305</F>
        <F>559</F>
      </Row>
      <Row index="305">
        <F>305</F>
        <F>306</F>
        <F>546</F>
      </Row>
      <Row index="306">
        <F>306</F>
        <F>307</F>
        <F>582</F>
      </Row>
      <Row index="307">
        <F>307</F>
        <F>308</F>
        <F>582</F>
      </Row>
      <Row index="308">
        <F>308</F>
        <F>309</F>
        <F>592</F>
      </Row>
      <Row index="309">
        <F>309</F>
        <F>310</F>
        <F>631</F>
      </Row>
      <Row index="310">
        <F>310</F>
        <F>311</F>
        <F>572</F>
      </Row>
      <Row index="311">
        <F>311</F>
        <F>312</F>
        <F>598</F>
      </Row>
      <Row index="312">
        <F>312</F>
        <F>313</F>
        <F>619</F>
      </Row>
      <Row index="313">
        <F>313</F>
        <F>314</F>
        <F>610</F>
      </Row>
      <Row index="314">
        <F>314</F>
        <F>315</F>
        <F>634</F>
      </Row>
      <Row index="315">
        <F>315</F>
        <F>316</F>
        <F>640</F>
      </Row>
      <Row index="316">
        <F>316</F>
        <F>317</F>
        <F>602</F>
      </Row>
      <Row index="317">
        <F>317</F>
        <F>318</F>
        <F>625</F>
      </Row>
      <Row index="318">
        <F>318</F>
        <F>319</F>
        <F>641</F>
      </Row>
      <Row index="319">
        <F>319</F>
        <F>320</F>
        <F>531</F>
      </Row>
      <Row index="320">
        <F>320</F>
        <F>321</F>
        <F>634</F>
      </Row>
      <Row index="321">
        <F>321</F>
        <F>322</F>
        <F>654</F>
      </Row>
      <Row index="322">
        <F>322</F>
        <F>323</F>
        <F>592</F>
      </Row>
      <Row index="323">
        <F>323</F>
        <F>324</F>
        <F>643</F>
      </Row>
      <Row index="324">
        <F>324</F>
        <F>325</F>
        <F>657</F>
      </Row>
      <Row index="325">
        <F>325</F>
        <F>326</F>
        <F>640</F>
      </Row>
      <Row index="326">
        <F>326</F>
        <F>327</F>
        <F>629</F>
      </Row>
      <Row index="327">
        <F>327</F>
        <F>328</F>
        <F>676</F>
      </Row>
      <Row index="328">
        <F>328</F>
        <F>329</F>
        <F>618</F>
      </Row>
      <Row index="329">
        <F>329</F>
        <F>330</F>
        <F>642</F>
      </Row>
      <Row index="330">
        <F>330</F>
        <F>331</F>
        <F>680</F>
      </Row>
      <Row index="331">
        <F>331</F>
        <F>332</F>
        <F>591</F>
      </Row>
      <Row index="332">
        <F>332</F>
        <F>333</F>
        <F>589</F>
      </Row>
      <Row index="333">
        <F>333</F>
        <F>334</F>
        <F>616</F>
      </Row>
      <Row index="334">
        <F>334</F>
        <F>335</F>
        <F>629</F>
      </Row>
      <Row index="335">
        <F>335</F>
        <F>336</F>
        <F>645</F>
      </Row>
      <Row index="336">
        <F>336</F>
        <F>337</F>
        <F>654</F>
      </Row>
      <Row index="337">
        <F>337</F>
        <F>338</F>
        <F>657</F>
      </Row>
      <Row index="338">
        <F>338</F>
        <F>339</F>
        <F>659</F>
      </Row>
      <Row index="339">
        <F>339</F>
        <F>340</F>
        <F>618</F>
      </Row>
      <Row index="340">
        <F>340</F>
        <F>341</F>
        <F>650</F>
      </Row>
      <Row index="341">
        <F>341</F>
        <F>342</F>
        <F>652</F>
      </Row>
      <Row index="342">
        <F>342</F>
        <F>343</F>
        <F>648</F>
      </Row>
      <Row index="343">
        <F>343</F>
        <F>344</F>
        <F>649</F>
      </Row>
      <Row index="344">
        <F>344</F>
        <F>345</F>
        <F>686</F>
      </Row>
      <Row index="345">
        <F>345</F>
        <F>346</F>
        <F>664</F>
      </Row>
      <Row index="346">
        <F>346</F>
        <F>347</F>
        <F>690</F>
      </Row>
      <Row index="347">
        <F>347</F>
        <F>348</F>
        <F>679</F>
      </Row>
      <Row index="348">
        <F>348</F>
        <F>349</F>
        <F>688</F>
      </Row>
      <Row index="349">
        <F>349</F>
        <F>350</F>
        <F>653</F>
      </Row>
      <Row index="350">
        <F>350</F>
        <F>351</F>
        <F>686</F>
      </Row>
      <Row index="351">
        <F>351</F>
        <F>352</F>
        <F>676</F>
      </Row>
      <Row index="352">
        <F>352</F>
        <F>353</F>
        <F>695</F>
      </Row>
      <Row index="353">
        <F>353</F>
        <F>354</F>
        <F>634</F>
      </Row>
      <Row index="354">
        <F>354</F>
        <F>355</F>
        <F>654</F>
      </Row>
      <Row index="355">
        <F>355</F>
        <F>356</F>
        <F>654</F>
      </Row>
      <Row index="356">
        <F>356</F>
        <F>357</F>
        <F>666</F>
      </Row>
      <Row index="357">
        <F>357</F>
        <F>358</F>
        <F>720</F>
      </Row>
      <Row index="358">
        <F>358</F>
        <F>359</F>
        <F>665</F>
      </Row>
      <Row index="359">
        <F>359</F>
        <F>360</F>
        <F>651</F>
      </Row>
      <Row index="360">
        <F>360</F>
        <F>361</F>
        <F>662</F>
      </Row>
      <Row index="361">
        <F>361</F>
        <F>362</F>
        <F>671</F>
      </Row>
      <Row index="362">
        <F>362</F>
        <F>363</F>
        <F>709</F>
      </Row>
      <Row index="363">
        <F>363</F>
        <F>364</F>
        <F>630</F>
      </Row>
      <Row index="364">
        <F>364</F>
        <F>365</F>
        <F>705</F>
      </Row>
      <Row index="365">
        <F>365</F>
        <F>366</F>
        <F>700</F>
      </Row>
      <Row index="366">
        <F>366</F>
        <F>367</F>
        <F>653</F>
      </Row>
      <Row index="367">
        <F>367</F>
        <F>368</F>
        <F>678</F>
      </Row>
      <Row index="368">
        <F>368</F>
        <F>369</F>
        <F>720</F>
      </Row>
      <Row index="369">
        <F>369</F>
        <F>370</F>
        <F>657</F>
      </Row>
      <Row index="370">
        <F>370</F>
        <F>371</F>
        <F>661</F>
      </Row>
      <Row index="371">
        <F>371</F>
        <F>372</F>
        <F>693</F>
      </Row>
      <Row index="372">
        <F>372</F>
        <F>373</F>
        <F>646</F>
      </Row>
      <Row index="373">
        <F>373</F>
        <F>374</F>
        <F>666</F>
      </Row>
      <Row index="374">
        <F>374</F>
        <F>375</F>
        <F>710</F>
      </Row>
      <Row index="375">
        <F>375</F>
        <F>376</F>
        <F>672</F>
      </Row>
      <Row index="376">
        <F>376</F>
        <F>377</F>
        <F>659</F>
      </Row>
      <Row index="377">
        <F>377</F>
        <F>378</F>
        <F>663</F>
      </Row>
      <Row index="378">
        <F>378</F>
        <F>379</F>
        <F>720</F>
      </Row>
      <Row index="379">
        <F>379</F>
        <F>380</F>
        <F>654</F>
      </Row>
      <Row index="380">
        <F>380</F>
        <F>381</F>
        <F>682</F>
      </Row>
      <Row index="381">
        <F>381</F>
        <F>382</F>
        <F>696</F>
      </Row>
      <Row index="382">
        <F>382</F>
        <F>383</F>
        <F>652</F>
      </Row>
      <Row index="383">
        <F>383</F>
        <F>384</F>
        <F>704</F>
      </Row>
      <Row index="384">
        <F>384</F>
        <F>385</F>
        <F>661</F>
      </Row>
      <Row index="385">
        <F>385</F>
        <F>386</F>
        <F>716</F>
      </Row>
      <Row index="386">
        <F>386</F>
        <F>387</F>
        <F>661</F>
      </Row>
      <Row index="387">
        <F>387</F>
        <F>388</F>
        <F>703</F>
      </Row>
      <Row index="388">
        <F>388</F>
        <F>389</F>
        <F>706</F>
      </Row>
      <Row index="389">
        <F>389</F>
        <F>390</F>
        <F>677</F>
      </Row>
      <Row index="390">
        <F>390</F>
        <F>391</F>
        <F>661</F>
      </Row>
      <Row index="391">
        <F>391</F>
        <F>392</F>
        <F>655</F>
      </Row>
      <Row index="392">
        <F>392</F>
        <F>393</F>
        <F>657</F>
      </Row>
      <Row index="393">
        <F>393</F>
        <F>394</F>
        <F>728</F>
      </Row>
      <Row index="394">
        <F>394</F>
        <F>395</F>
        <F>638</F>
      </Row>
      <Row index="395">
        <F>395</F>
        <F>396</F>
        <F>644</F>
      </Row>
      <Row index="396">
        <F>396</F>
        <F>397</F>
        <F>658</F>
      </Row>
      <Row index="397">
        <F>397</F>
        <F>398</F>
        <F>671</F>
      </Row>
      <Row index="398">
        <F>398</F>
        <F>399</F>
        <F>635</F>
      </Row>
      <Row index="399">
        <F>399</F>
        <F>400</F>
        <F>675</F>
      </Row>
      <Row index="400">
        <F>400</F>
        <F>401</F>
        <F>660</F>
      </Row>
      <Row index="401">
        <F>401</F>
        <F>402</F>
        <F>688</F>
      </Row>
      <Row index="402">
        <F>402</F>
        <F>403</F>
        <F>650</F>
      </Row>
      <Row index="403">
        <F>403</F>
        <F>404</F>
        <F>647</F>
      </Row>
      <Row index="404">
        <F>404</F>
        <F>405</F>
        <F>675</F>
      </Row>
      <Row index="405">
        <F>405</F>
        <F>406</F>
        <F>674</F>
      </Row>
      <Row index="406">
        <F>406</F>
        <F>407</F>
        <F>614</F>
      </Row>
      <Row index="407">
        <F>407</F>
        <F>408</F>
        <F>662</F>
      </Row>
      <Row index="408">
        <F>408</F>
        <F>409</F>
        <F>629</F>
      </Row>
      <Row index="409">
        <F>409</F>
        <F>410</F>
        <F>660</F>
      </Row>
      <Row index="410">
        <F>410</F>
        <F>411</F>
        <F>616</F>
      </Row>
      <Row index="411">
        <F>411</F>
        <F>412</F>
        <F>646</F>
      </Row>
      <Row index="412">
        <F>412</F>
        <F>413</F>
        <F>636</F>
      </Row>
      <Row index="413">
        <F>413</F>
        <F>414</F>
        <F>615</F>
      </Row>
      <Row index="414">
        <F>414</F>
        <F>415</F>
        <F>606</F>
      </Row>
      <Row index="415">
        <F>415</F>
        <F>416</F>
        <F>646</F>
      </Row>
      <Row index="416">
        <F>416</F>
        <F>417</F>
        <F>643</F>
      </Row>
      <Row index="417">
        <F>417</F>
        <F>418</F>
        <F>690</F>
      </Row>
      <Row index="418">
        <F>418</F>
        <F>419</F>
        <F>730</F>
      </Row>
      <Row index="419">
        <F>419</F>
        <F>420</F>
        <F>679</F>
      </Row>
      <Row index="420">
        <F>420</F>
        <F>421</F>
        <F>628</F>
      </Row>
      <Row index="421">
        <F>421</F>
        <F>422</F>
        <F>638</F>
      </Row>
      <Row index="422">
        <F>422</F>
        <F>423</F>
        <F>620</F>
      </Row>
      <Row index="423">
        <F>423</F>
        <F>424</F>
        <F>607</F>
      </Row>
      <Row index="424">
        <F>424</F>
        <F>425</F>
        <F>592</F>
      </Row>
      <Row index="425">
        <F>425</F>
        <F>426</F>
        <F>611</F>
      </Row>
      <Row index="426">
        <F>426</F>
        <F>427</F>
        <F>634</F>
      </Row>
      <Row index="427">
        <F>427</F>
        <F>428</F>
        <F>608</F>
      </Row>
      <Row index="428">
        <F>428</F>
        <F>429</F>
        <F>646</F>
      </Row>
      <Row index="429">
        <F>429</F>
        <F>430</F>
        <F>616</F>
      </Row>
      <Row index="430">
        <F>430</F>
        <F>431</F>
        <F>622</F>
      </Row>
      <Row index="431">
        <F>431</F>
        <F>432</F>
        <F>689</F>
      </Row>
      <Row index="432">
        <F>432</F>
        <F>433</F>
        <F>592</F>
      </Row>
      <Row index="433">
        <F>433</F>
        <F>434</F>
        <F>588</F>
      </Row>
      <Row index="434">
        <F>434</F>
        <F>435</F>
        <F>611</F>
      </Row>
      <Row index="435">
        <F>435</F>
        <F>436</F>
        <F>638</F>
      </Row>
      <Row index="436">
        <F>436</F>
        <F>437</F>
        <F>705</F>
      </Row>
      <Row index="437">
        <F>437</F>
        <F>438</F>
        <F>658</F>
      </Row>
      <Row index="438">
        <F>438</F>
        <F>439</F>
        <F>635</F>
      </Row>
      <Row index="439">
        <F>439</F>
        <F>440</F>
        <F>673</F>
      </Row>
      <Row index="440">
        <F>440</F>
        <F>441</F>
        <F>633</F>
      </Row>
      <Row index="441">
        <F>441</F>
        <F>442</F>
        <F>626</F>
      </Row>
      <Row index="442">
        <F>442</F>
        <F>443</F>
        <F>598</F>
      </Row>
      <Row index="443">
        <F>443</F>
        <F>444</F>
        <F>618</F>
      </Row>
      <Row index="444">
        <F>444</F>
        <F>445</F>
        <F>625</F>
      </Row>
      <Row index="445">
        <F>445</F>
        <F>446</F>
        <F>617</F>
      </Row>
      <Row index="446">
        <F>446</F>
        <F>447</F>
        <F>601</F>
      </Row>
      <Row index="447">
        <F>447</F>
        <F>448</F>
        <F>585</F>
      </Row>
      <Row index="448">
        <F>448</F>
        <F>449</F>
        <F>583</F>
      </Row>
      <Row index="449">
        <F>449</F>
        <F>450</F>
        <F>583</F>
      </Row>
      <Row index="450">
        <F>450</F>
        <F>451</F>
        <F>627</F>
      </Row>
      <Row index="451">
        <F>451</F>
        <F>452</F>
        <F>602</F>
      </Row>
      <Row index="452">
        <F>452</F>
        <F>453</F>
        <F>581</F>
      </Row>
      <Row index="453">
        <F>453</F>
        <F>454</F>
        <F>577</F>
      </Row>
      <Row index="454">
        <F>454</F>
        <F>455</F>
        <F>589</F>
      </Row>
      <Row index="455">
        <F>455</F>
        <F>456</F>
        <F>602</F>
      </Row>
      <Row index="456">
        <F>456</F>
        <F>457</F>
        <F>597</F>
      </Row>
      <Row index="457">
        <F>457</F>
        <F>458</F>
        <F>593</F>
      </Row>
      <Row index="458">
        <F>458</F>
        <F>459</F>
        <F>610</F>
      </Row>
      <Row index="459">
        <F>459</F>
        <F>460</F>
        <F>581</F>
      </Row>
      <Row index="460">
        <F>460</F>
        <F>461</F>
        <F>545</F>
      </Row>
      <Row index="461">
        <F>461</F>
        <F>462</F>
        <F>532</F>
      </Row>
      <Row index="462">
        <F>462</F>
        <F>463</F>
        <F>567</F>
      </Row>
      <Row index="463">
        <F>463</F>
        <F>464</F>
        <F>571</F>
      </Row>
      <Row index="464">
        <F>464</F>
        <F>465</F>
        <F>591</F>
      </Row>
      <Row index="465">
        <F>465</F>
        <F>466</F>
        <F>534</F>
      </Row>
      <Row index="466">
        <F>466</F>
        <F>467</F>
        <F>558</F>
      </Row>
      <Row index="467">
        <F>467</F>
        <F>468</F>
        <F>573</F>
      </Row>
      <Row index="468">
        <F>468</F>
        <F>469</F>
        <F>576</F>
      </Row>
      <Row index="469">
        <F>469</F>
        <F>470</F>
        <F>547</F>
      </Row>
      <Row index="470">
        <F>470</F>
        <F>471</F>
        <F>541</F>
      </Row>
      <Row index="471">
        <F>471</F>
        <F>472</F>
        <F>545</F>
      </Row>
      <Row index="472">
        <F>472</F>
        <F>473</F>
        <F>511</F>
      </Row>
      <Row index="473">
        <F>473</F>
        <F>474</F>
        <F>503</F>
      </Row>
      <Row index="474">
        <F>474</F>
        <F>475</F>
        <F>506</F>
      </Row>
      <Row index="475">
        <F>475</F>
        <F>476</F>
        <F>495</F>
      </Row>
      <Row index="476">
        <F>476</F>
        <F>477</F>
        <F>518</F>
      </Row>
      <Row index="477">
        <F>477</F>
        <F>478</F>
        <F>498</F>
      </Row>
      <Row index="478">
        <F>478</F>
        <F>479</F>
        <F>500</F>
      </Row>
      <Row index="479">
        <F>479</F>
        <F>480</F>
        <F>494</F>
      </Row>
      <Row index="480">
        <F>480</F>
        <F>481</F>
        <F>506</F>
      </Row>
      <Row index="481">
        <F>481</F>
        <F>482</F>
        <F>472</F>
      </Row>
      <Row index="482">
        <F>482</F>
        <F>483</F>
        <F>461</F>
      </Row>
      <Row index="483">
        <F>483</F>
        <F>484</F>
        <F>465</F>
      </Row>
      <Row index="484">
        <F>484</F>
        <F>485</F>
        <F>508</F>
      </Row>
      <Row index="485">
        <F>485</F>
        <F>486</F>
        <F>490</F>
      </Row>
      <Row index="486">
        <F>486</F>
        <F>487</F>
        <F>469</F>
      </Row>
      <Row index="487">
        <F>487</F>
        <F>488</F>
        <F>448</F>
      </Row>
      <Row index="488">
        <F>488</F>
        <F>489</F>
        <F>468</F>
      </Row>
      <Row index="489">
        <F>489</F>
        <F>490</F>
        <F>472</F>
      </Row>
      <Row index="490">
        <F>490</F>
        <F>491</F>
        <F>447</F>
      </Row>
      <Row index="491">
        <F>491</F>
        <F>492</F>
        <F>479</F>
      </Row>
      <Row index="492">
        <F>492</F>
        <F>493</F>
        <F>451</F>
      </Row>
      <Row index="493">
        <F>493</F>
        <F>494</F>
        <F>435</F>
      </Row>
      <Row index="494">
        <F>494</F>
        <F>495</F>
        <F>449</F>
      </Row>
      <Row index="495">
        <F>495</F>
        <F>496</F>
        <F>431</F>
      </Row>
      <Row index="496">
        <F>496</F>
        <F>497</F>
        <F>434</F>
      </Row>
      <Row index="497">
        <F>497</F>
        <F>498</F>
        <F>463</F>
      </Row>
      <Row index="498">
        <F>498</F>
        <F>499</F>
        <F>467</F>
      </Row>
      <Row index="499">
        <F>499</F>
        <F>500</F>
        <F>475</F>
      </Row>
      <Row index="500">
        <F>500</F>
        <F>501</F>
        <F>412</F>
      </Row>
      <Row index="501">
        <F>501</F>
        <F>502</F>
        <F>408</F>
      </Row>
      <Row index="502">
        <F>502</F>
        <F>503</F>
        <F>438</F>
      </Row>
      <Row index="503">
        <F>503</F>
        <F>504</F>
        <F>444</F>
      </Row>
      <Row index="504">
        <F>504</F>
        <F>505</F>
        <F>463</F>
      </Row>
      <Row index="505">
        <F>505</F>
        <F>506</F>
        <F>439</F>
      </Row>
      <Row index="506">
        <F>506</F>
        <F>507</F>
        <F>428</F>
      </Row>
      <Row index="507">
        <F>507</F>
        <F>508</F>
        <F>373</F>
      </Row>
      <Row index="508">
        <F>508</F>
        <F>509</F>
        <F>421</F>
      </Row>
      <Row index="509">
        <F>509</F>
        <F>510</F>
        <F>457</F>
      </Row>
      <Row index="510">
        <F>510</F>
        <F>511</F>
        <F>430</F>
      </Row>
      <Row index="511">
        <F>511</F>
        <F>512</F>
        <F>437</F>
      </Row>
      <Row index="512">
        <F>512</F>
        <F>513</F>
        <F>432</F>
      </Row>
      <Row index="513">
        <F>513</F>
        <F>514</F>
        <F>424</F>
      </Row>
      <Row index="514">
        <F>514</F>
        <F>515</F>
        <F>407</F>
      </Row>
      <Row index="515">
        <F>515</F>
        <F>516</F>
        <F>464</F>
      </Row>
      <Row index="516">
        <F>516</F>
        <F>517</F>
        <F>439</F>
      </Row>
      <Row index="517">
        <F>517</F>
        <F>518</F>
        <F>450</F>
      </Row>
      <Row index="518">
        <F>518</F>
        <F>519</F>
        <F>459</F>
      </Row>
      <Row index="519">
        <F>519</F>
        <F>520</F>
        <F>463</F>
      </Row>
      <Row index="520">
        <F>520</F>
        <F>521</F>
        <F>410</F>
      </Row>
      <Row index="521">
        <F>521</F>
        <F>522</F>
        <F>445</F>
      </Row>
      <Row index="522">
        <F>522</F>
        <F>523</F>
        <F>464</F>
      </Row>
      <Row index="523">
        <F>523</F>
        <F>524</F>
        <F>433</F>
      </Row>
      <Row index="524">
        <F>524</F>
        <F>525</F>
        <F>453</F>
      </Row>
      <Row index="525">
        <F>525</F>
        <F>526</F>
        <F>468</F>
      </Row>
      <Row index="526">
        <F>526</F>
        <F>527</F>
        <F>462</F>
      </Row>
      <Row index="527">
        <F>527</F>
        <F>528</F>
        <F>434</F>
      </Row>
      <Row index="528">
        <F>528</F>
        <F>529</F>
        <F>444</F>
      </Row>
      <Row index="529">
        <F>529</F>
        <F>530</F>
        <F>465</F>
      </Row>
      <Row index="530">
        <F>530</F>
        <F>531</F>
        <F>456</F>
      </Row>
      <Row index="531">
        <F>531</F>
        <F>532</F>
        <F>423</F>
      </Row>
      <Row index="532">
        <F>532</F>
        <F>533</F>
        <F>420</F>
      </Row>
      <Row index="533">
        <F>533</F>
        <F>534</F>
        <F>480</F>
      </Row>
      <Row index="534">
        <F>534</F>
        <F>535</F>
        <F>475</F>
      </Row>
      <Row index="535">
        <F>535</F>
        <F>536</F>
        <F>479</F>
      </Row>
      <Row index="536">
        <F>536</F>
        <F>537</F>
        <F>513</F>
      </Row>
      <Row index="537">
        <F>537</F>
        <F>538</F>
        <F>502</F>
      </Row>
      <Row index="538">
        <F>538</F>
        <F>539</F>
        <F>484</F>
      </Row>
      <Row index="539">
        <F>539</F>
        <F>540</F>
        <F>456</F>
      </Row>
      <Row index="540">
        <F>540</F>
        <F>541</F>
        <F>497</F>
      </Row>
      <Row index="541">
        <F>541</F>
        <F>542</F>
        <F>467</F>
      </Row>
      <Row index="542">
        <F>542</F>
        <F>543</F>
        <F>469</F>
      </Row>
      <Row index="543">
        <F>543</F>
        <F>544</F>
        <F>480</F>
      </Row>
      <Row index="544">
        <F>544</F>
        <F>545</F>
        <F>457</F>
      </Row>
      <Row index="545">
        <F>545</F>
        <F>546</F>
        <F>489</F>
      </Row>
      <Row index="546">
        <F>546</F>
        <F>547</F>
        <F>480</F>
      </Row>
      <Row index="547">
        <F>547</F>
        <F>548</F>
        <F>528</F>
      </Row>
      <Row index="548">
        <F>548</F>
        <F>549</F>
        <F>494</F>
      </Row>
      <Row index="549">
        <F>549</F>
        <F>550</F>
        <F>553</F>
      </Row>
      <Row index="550">
        <F>550</F>
        <F>551</F>
        <F>542</F>
      </Row>
      <Row index="551">
        <F>551</F>
        <F>552</F>
        <F>532</F>
      </Row>
      <Row index="552">
        <F>552</F>
        <F>553</F>
        <F>504</F>
      </Row>
      <Row index="553">
        <F>553</F>
        <F>554</F>
        <F>581</F>
      </Row>
      <Row index="554">
        <F>554</F>
        <F>555</F>
        <F>508</F>
      </Row>
      <Row index="555">
        <F>555</F>
        <F>556</F>
        <F>507</F>
      </Row>
      <Row index="556">
        <F>556</F>
        <F>557</F>
        <F>502</F>
      </Row>
      <Row index="557">
        <F>557</F>
        <F>558</F>
        <F>558</F>
      </Row>
      <Row index="558">
        <F>558</F>
        <F>559</F>
        <F>511</F>
      </Row>
      <Row index="559">
        <F>559</F>
        <F>560</F>
        <F>525</F>
      </Row>
      <Row index="560">
        <F>560</F>
        <F>561</F>
        <F>577</F>
      </Row>
      <Row index="561">
        <F>561</F>
        <F>562</F>
        <F>569</F>
      </Row>
      <Row index="562">
        <F>562</F>
        <F>563</F>
        <F>530</F>
      </Row>
      <Row index="563">
        <F>563</F>
        <F>564</F>
        <F>637</F>
      </Row>
      <Row index="564">
        <F>564</F>
        <F>565</F>
        <F>553</F>
      </Row>
      <Row index="565">
        <F>565</F>
        <F>566</F>
        <F>520</F>
      </Row>
      <Row index="566">
        <F>566</F>
        <F>567</F>
        <F>528</F>
      </Row>
      <Row index="567">
        <F>567</F>
        <F>568</F>
        <F>555</F>
      </Row>
      <Row index="568">
        <F>568</F>
        <F>569</F>
        <F>534</F>
      </Row>
      <Row index="569">
        <F>569</F>
        <F>570</F>
        <F>572</F>
      </Row>
      <Row index="570">
        <F>570</F>
        <F>571</F>
        <F>556</F>
      </Row>
      <Row index="571">
        <F>571</F>
        <F>572</F>
        <F>592</F>
      </Row>
      <Row index="572">
        <F>572</F>
        <F>573</F>
        <F>552</F>
      </Row>
      <Row index="573">
        <F>573</F>
        <F>574</F>
        <F>556</F>
      </Row>
      <Row index="574">
        <F>574</F>
        <F>575</F>
        <F>584</F>
      </Row>
      <Row index="575">
        <F>575</F>
        <F>576</F>
        <F>586</F>
      </Row>
      <Row index="576">
        <F>576</F>
        <F>577</F>
        <F>500</F>
      </Row>
      <Row index="577">
        <F>577</F>
        <F>578</F>
        <F>576</F>
      </Row>
      <Row index="578">
        <F>578</F>
        <F>579</F>
        <F>545</F>
      </Row>
      <Row index="579">
        <F>579</F>
        <F>580</F>
        <F>562</F>
      </Row>
      <Row index="580">
        <F>580</F>
        <F>581</F>
        <F>554</F>
      </Row>
      <Row index="581">
        <F>581</F>
        <F>582</F>
        <F>524</F>
      </Row>
      <Row index="582">
        <F>582</F>
        <F>583</F>
        <F>526</F>
      </Row>
      <Row index="583">
        <F>583</F>
        <F>584</F>
        <F>545</F>
      </Row>
      <Row index="584">
        <F>584</F>
        <F>585</F>
        <F>489</F>
      </Row>
      <Row index="585">
        <F>585</F>
        <F>586</F>
        <F>523</F>
      </Row>
      <Row index="586">
        <F>586</F>
        <F>587</F>
        <F>476</F>
      </Row>
      <Row index="587">
        <F>587</F>
        <F>588</F>
        <F>527</F>
      </Row>
      <Row index="588">
        <F>588</F>
        <F>589</F>
        <F>501</F>
      </Row>
      <Row index="589">
        <F>589</F>
        <F>590</F>
        <F>480</F>
      </Row>
      <Row index="590">
        <F>590</F>
        <F>591</F>
        <F>459</F>
      </Row>
      <Row index="591">
        <F>591</F>
        <F>592</F>
        <F>527</F>
      </Row>
      <Row index="592">
        <F>592</F>
        <F>593</F>
        <F>485</F>
      </Row>
      <Row index="593">
        <F>593</F>
        <F>594</F>
        <F>497</F>
      </Row>
      <Row index="594">
        <F>594</F>
        <F>595</F>
        <F>466</F>
      </Row>
      <Row index="595">
        <F>595</F>
        <F>596</F>
        <F>489</F>
      </Row>
      <Row index="596">
        <F>596</F>
        <F>597</F>
        <F>433</F>
      </Row>
      <Row index="597">
        <F>597</F>
        <F>598</F>
        <F>417</F>
      </Row>
      <Row index="598">
        <F>598</F>
        <F>599</F>
        <F>436</F>
      </Row>
      <Row index="599">
        <F>599</F>
        <F>600</F>
        <F>423</F>
      </Row>
      <Row index="600">
        <F>600</F>
        <F>601</F>
        <F>473</F>
      </Row>
      <Row index="601">
        <F>601</F>
        <F>602</F>
        <F>421</F>
      </Row>
      <Row index="602">
        <F>602</F>
        <F>603</F>
        <F>430</F>
      </Row>
      <Row index="603">
        <F>603</F>
        <F>604</F>
        <F>390</F>
      </Row>
      <Row index="604">
        <F>604</F>
        <F>605</F>
        <F>423</F>
      </Row>
      <Row index="605">
        <F>605</F>
        <F>606</F>
        <F>399</F>
      </Row>
      <Row index="606">
        <F>606</F>
        <F>607</F>
        <F>385</F>
      </Row>
      <Row index="607">
        <F>607</F>
        <F>608</F>
        <F>363</F>
      </Row>
      <Row index="608">
        <F>608</F>
        <F>609</F>
        <F>341</F>
      </Row>
      <Row index="609">
        <F>609</F>
        <F>610</F>
        <F>353</F>
      </Row>
      <Row index="610">
        <F>610</F>
        <F>611</F>
        <F>343</F>
      </Row>
      <Row index="611">
        <F>611</F>
        <F>612</F>
        <F>336</F>
      </Row>
      <Row index="612">
        <F>612</F>
        <F>613</F>
        <F>295</F>
      </Row>
      <Row index="613">
        <F>613</F>
        <F>614</F>
        <F>326</F>
      </Row>
      <Row index="614">
        <F>614</F>
        <F>615</F>
        <F>330</F>
      </Row>
      <Row index="615">
        <F>615</F>
        <F>616</F>
        <F>303</F>
      </Row>
      <Row index="616">
        <F>616</F>
        <F>617</F>
        <F>304</F>
      </Row>
      <Row index="617">
        <F>617</F>
        <F>618</F>
        <F>286</F>
      </Row>
      <Row index="618">
        <F>618</F>
        <F>619</F>
        <F>266</F>
      </Row>
      <Row index="619">
        <F>619</F>
        <F>620</F>
        <F>287</F>
      </Row>
      <Row index="620">
        <F>620</F>
        <F>621</F>
        <F>213</F>
      </Row>
      <Row index="621">
        <F>621</F>
        <F>622</F>
        <F>259</F>
      </Row>
      <Row index="622">
        <F>622</F>
        <F>623</F>
        <F>214</F>
      </Row>
      <Row index="623">
        <F>623</F>
        <F>624</F>
        <F>192</F>
      </Row>
      <Row index="624">
        <F>624</F>
        <F>625</F>
        <F>215</F>
      </Row>
      <Row index="625">
        <F>625</F>
        <F>626</F>
        <F>221</F>
      </Row>
      <Row index="626">
        <F>626</F>
        <F>627</F>
        <F>216</F>
      </Row>
      <Row index="627">
        <F>627</F>
        <F>628</F>
        <F>163</F>
      </Row>
      <Row index="628">
        <F>628</F>
        <F>629</F>
        <F>153</F>
      </Row>
      <Row index="629">
        <F>629</F>
        <F>630</F>
        <F>164</F>
      </Row>
      <Row index="630">
        <F>630</F>
        <F>631</F>
        <F>163</F>
      </Row>
      <Row index="631">
        <F>631</F>
        <F>632</F>
        <F>159</F>
      </Row>
      <Row index="632">
        <F>632</F>
        <F>633</F>
        <F>141</F>
      </Row>
      <Row index="633">
        <F>633</F>
        <F>634</F>
        <F>130</F>
      </Row>
      <Row index="634">
        <F>634</F>
        <F>635</F>
        <F>109</F>
      </Row>
      <Row index="635">
        <F>635</F>
        <F>636</F>
        <F>111</F>
      </Row>
      <Row index="636">
        <F>636</F>
        <F>637</F>
        <F>83</F>
      </Row>
      <Row index="637">
        <F>637</F>
        <F>638</F>
        <F>111</F>
      </Row>
      <Row index="638">
        <F>638</F>
        <F>639</F>
        <F>105</F>
      </Row>
      <Row index="639">
        <F>639</F>
        <F>640</F>
        <F>85</F>
      </Row>
      <Row index="640">
        <F>640</F>
        <F>641</F>
        <F>97</F>
      </Row>
      <Row index="641">
        <F>641</F>
        <F>642</F>
        <F>90</F>
      </Row>
      <Row index="642">
        <F>642</F>
        <F>643</F>
        <F>81</F>
      </Row>
      <Row index="643">
        <F>643</F>
        <F>644</F>
        <F>72</F>
      </Row>
      <Row index="644">
        <F>644</F>
        <F>645</F>
        <F>83</F>
      </Row>
      <Row index="645">
        <F>645</F>
        <F>646</F>
        <F>60</F>
      </Row>
      <Row index="646">
        <F>646</F>
        <F>647</F>
        <F>73</F>
      </Row>
      <Row index="647">
        <F>647</F>
        <F>648</F>
        <F>43</F>
      </Row>
      <Row index="648">
        <F>648</F>
        <F>649</F>
        <F>51</F>
      </Row>
      <Row index="649">
        <F>649</F>
        <F>650</F>
        <F>58</F>
      </Row>
      <Row index="650">
        <F>650</F>
        <F>651</F>
        <F>46</F>
      </Row>
      <Row index="651">
        <F>651</F>
        <F>652</F>
        <F>39</F>
      </Row>
      <Row index="652">
        <F>652</F>
        <F>653</F>
        <F>52</F>
      </Row>
      <Row index="653">
        <F>653</F>
        <F>654</F>
        <F>26</F>
      </Row>
      <Row index="654">
        <F>654</F>
        <F>655</F>
        <F>44</F>
      </Row>
      <Row index="655">
        <F>655</F>
        <F>656</F>
        <F>27</F>
      </Row>
      <Row index="656">
        <F>656</F>
        <F>657</F>
        <F>39</F>
      </Row>
      <Row index="657">
        <F>657</F>
        <F>658</F>
        <F>27</F>
      </Row>
      <Row index="658">
        <F>658</F>
        <F>659</F>
        <F>33</F>
      </Row>
      <Row index="659">
        <F>659</F>
        <F>660</F>
        <F>22</F>
      </Row>
      <Row index="660">
        <F>660</F>
        <F>661</F>
        <F>29</F>
      </Row>
      <Row index="661">
        <F>661</F>
        <F>662</F>
        <F>29</F>
      </Row>
      <Row index="662">
        <F>662</F>
        <F>663</F>
        <F>24</F>
      </Row>
      <Row index="663">
        <F>663</F>
        <F>664</F>
        <F>29</F>
      </Row>
      <Row index="664">
        <F>664</F>
        <F>665</F>
        <F>33</F>
      </Row>
      <Row index="665">
        <F>665</F>
        <F>666</F>
        <F>31</F>
      </Row>
      <Row index="666">
        <F>666</F>
        <F>667</F>
        <F>29</F>
      </Row>
      <Row index="667">
        <F>667</F>
        <F>668</F>
        <F>21</F>
      </Row>
      <Row index="668">
        <F>668</F>
        <F>669</F>
        <F>32</F>
      </Row>
      <Row index="669">
        <F>669</F>
        <F>670</F>
        <F>30</F>
      </Row>
      <Row index="670">
        <F>670</F>
        <F>671</F>
        <F>24</F>
      </Row>
      <Row index="671">
        <F>671</F>
        <F>672</F>
        <F>24</F>
      </Row>
      <Row index="672">
        <F>672</F>
        <F>673</F>
        <F>23</F>
      </Row>
      <Row index="673">
        <F>673</F>
        <F>674</F>
        <F>29</F>
      </Row>
      <Row index="674">
        <F>674</F>
        <F>675</F>
        <F>18</F>
      </Row>
      <Row index="675">
        <F>675</F>
        <F>676</F>
        <F>17</F>
      </Row>
      <Row index="676">
        <F>676</F>
        <F>677</F>
        <F>20</F>
      </Row>
      <Row index="677">
        <F>677</F>
        <F>678</F>
        <F>25</F>
      </Row>
      <Row index="678">
        <F>678</F>
        <F>679</F>
        <F>31</F>
      </Row>
      <Row index="679">
        <F>679</F>
        <F>680</F>
        <F>23</F>
      </Row>
      <Row index="680">
        <F>680</F>
        <F>681</F>
        <F>16</F>
      </Row>
      <Row index="681">
        <F>681</F>
        <F>682</F>
        <F>18</F>
      </Row>
      <Row index="682">
        <F>682</F>
        <F>683</F>
        <F>27</F>
      </Row>
      <Row index="683">
        <F>683</F>
        <F>684</F>
        <F>35</F>
      </Row>
      <Row index="684">
        <F>684</F>
        <F>685</F>
        <F>31</F>
      </Row>
      <Row index="685">
        <F>685</F>
        <F>686</F>
        <F>16</F>
      </Row>
      <Row index="686">
        <F>686</F>
        <F>687</F>
        <F>16</F>
      </Row>
      <Row index="687">
        <F>687</F>
        <F>688</F>
        <F>27</F>
      </Row>
      <Row index="688">
        <F>688</F>
        <F>689</F>
        <F>27</F>
      </Row>
      <Row index="689">
        <F>689</F>
        <F>690</F>
        <F>36</F>
      </Row>
      <Row index="690">
        <F>690</F>
        <F>691</F>
        <F>25</F>
      </Row>
      <Row index="691">
        <F>691</F>
        <F>692</F>
        <F>15</F>
      </Row>
      <Row index="692">
        <F>692</F>
        <F>693</F>
        <F>18</F>
      </Row>
      <Row index="693">
        <F>693</F>
        <F>694</F>
        <F>27</F>
      </Row>
      <Row index="694">
        <F>694</F>
        <F>695</F>
        <F>14</F>
      </Row>
      <Row index="695">
        <F>695</F>
        <F>696</F>
        <F>25</F>
      </Row>
      <Row index="696">
        <F>696</F>
        <F>697</F>
        <F>18</F>
      </Row>
      <Row index="697">
        <F>697</F>
        <F>698</F>
        <F>19</F>
      </Row>
      <Row index="698">
        <F>698</F>
        <F>699</F>
        <F>22</F>
      </Row>
      <Row index="699">
        <F>699</F>
        <F>700</F>
        <F>17</F>
      </Row>
      <Row index="700">
        <F>700</F>
        <F>701</F>
        <F>22</F>
      </Row>
      <Row index="701">
        <F>701</F>
        <F>702</F>
        <F>20</F>
      </Row>
      <Row index="702">
        <F>702</F>
        <F>703</F>
        <F>22</F>
      </Row>
      <Row index="703">
        <F>703</F>
        <F>704</F>
        <F>19</F>
      </Row>
      <Row index="704">
        <F>704</F>
        <F>705</F>
        <F>27</F>
      </Row>
      <Row index="705">
        <F>705</F>
        <F>706</F>
        <F>8</F>
      </Row>
      <Row index="706">
        <F>706</F>
        <F>707</F>
        <F>16</F>
      </Row>
      <Row index="707">
        <F>707</F>
        <F>708</F>
        <F>14</F>
      </Row>
      <Row index="708">
        <F>708</F>
        <F>709</F>
        <F>16</F>
      </Row>
      <Row index="709">
        <F>709</F>
        <F>710</F>
        <F>15</F>
      </Row>
      <Row index="710">
        <F>710</F>
        <F>711</F>
        <F>14</F>
      </Row>
      <Row index="711">
        <F>711</F>
        <F>712</F>
        <F>16</F>
      </Row>
      <Row index="712">
        <F>712</F>
        <F>713</F>
        <F>12</F>
      </Row>
      <Row index="713">
        <F>713</F>
        <F>714</F>
        <F>11</F>
      </Row>
      <Row index="714">
        <F>714</F>
        <F>715</F>
        <F>15</F>
      </Row>
      <Row index="715">
        <F>715</F>
        <F>716</F>
        <F>17</F>
      </Row>
      <Row index="716">
        <F>716</F>
        <F>717</F>
        <F>21</F>
      </Row>
      <Row index="717">
        <F>717</F>
        <F>718</F>
        <F>15</F>
      </Row>
      <Row index="718">
        <F>718</F>
        <F>719</F>
        <F>13</F>
      </Row>
      <Row index="719">
        <F>719</F>
        <F>720</F>
        <F>7</F>
      </Row>
      <Row index="720">
        <F>720</F>
        <F>721</F>
        <F>10</F>
      </Row>
      <Row index="721">
        <F>721</F>
        <F>722</F>
        <F>11</F>
      </Row>
      <Row index="722">
        <F>722</F>
        <F>723</F>
        <F>11</F>
      </Row>
      <Row index="723">
        <F>723</F>
        <F>724</F>
        <F>13</F>
      </Row>
      <Row index="724">
        <F>724</F>
        <F>725</F>
        <F>13</F>
      </Row>
      <Row index="725">
        <F>725</F>
        <F>726</F>
        <F>16</F>
      </Row>
      <Row index="726">
        <F>726</F>
        <F>727</F>
        <F>11</F>
      </Row>
      <Row index="727">
        <F>727</F>
        <F>728</F>
        <F>9</F>
      </Row>
      <Row index="728">
        <F>728</F>
        <F>729</F>
        <F>9</F>
      </Row>
      <Row index="729">
        <F>729</F>
        <F>730</F>
        <F>18</F>
      </Row>
      <Row index="730">
        <F>730</F>
        <F>731</F>
        <F>11</F>
      </Row>
      <Row index="731">
        <F>731</F>
        <F>732</F>
        <F>22</F>
      </Row>
      <Row index="732">
        <F>732</F>
        <F>733</F>
        <F>15</F>
      </Row>
      <Row index="733">
        <F>733</F>
        <F>734</F>
        <F>15</F>
      </Row>
      <Row index="734">
        <F>734</F>
        <F>735</F>
        <F>10</F>
      </Row>
      <Row index="735">
        <F>735</F>
        <F>736</F>
        <F>10</F>
      </Row>
      <Row index="736">
        <F>736</F>
        <F>737</F>
        <F>14</F>
      </Row>
      <Row index="737">
        <F>737</F>
        <F>738</F>
        <F>11</F>
      </Row>
      <Row index="738">
        <F>738</F>
        <F>739</F>
        <F>12</F>
      </Row>
      <Row index="739">
        <F>739</F>
        <F>740</F>
        <F>13</F>
      </Row>
      <Row index="740">
        <F>740</F>
        <F>741</F>
        <F>15</F>
      </Row>
      <Row index="741">
        <F>741</F>
        <F>742</F>
        <F>11</F>
      </Row>
      <Row index="742">
        <F>742</F>
        <F>743</F>
        <F>12</F>
      </Row>
      <Row index="743">
        <F>743</F>
        <F>744</F>
        <F>24</F>
      </Row>
      <Row index="744">
        <F>744</F>
        <F>745</F>
        <F>17</F>
      </Row>
      <Row index="745">
        <F>745</F>
        <F>746</F>
        <F>18</F>
      </Row>
      <Row index="746">
        <F>746</F>
        <F>747</F>
        <F>18</F>
      </Row>
      <Row index="747">
        <F>747</F>
        <F>748</F>
        <F>15</F>
      </Row>
      <Row index="748">
        <F>748</F>
        <F>749</F>
        <F>10</F>
      </Row>
      <Row index="749">
        <F>749</F>
        <F>750</F>
        <F>19</F>
      </Row>
      <Row index="750">
        <F>750</F>
        <F>751</F>
        <F>22</F>
      </Row>
      <Row index="751">
        <F>751</F>
        <F>752</F>
        <F>12</F>
      </Row>
      <Row index="752">
        <F>752</F>
        <F>753</F>
        <F>22</F>
      </Row>
      <Row index="753">
        <F>753</F>
        <F>754</F>
        <F>18</F>
      </Row>
      <Row index="754">
        <F>754</F>
        <F>755</F>
        <F>15</F>
      </Row>
      <Row index="755">
        <F>755</F>
        <F>756</F>
        <F>5</F>
      </Row>
      <Row index="756">
        <F>756</F>
        <F>757</F>
        <F>17</F>
      </Row>
      <Row index="757">
        <F>757</F>
        <F>758</F>
        <F>15</F>
      </Row>
      <Row index="758">
        <F>758</F>
        <F>759</F>
        <F>18</F>
      </Row>
      <Row index="759">
        <F>759</F>
        <F>760</F>
        <F>8</F>
      </Row>
      <Row index="760">
        <F>760</F>
        <F>761</F>
        <F>13</F>
      </Row>
      <Row index="761">
        <F>761</F>
        <F>762</F>
        <F>22</F>
      </Row>
      <Row index="762">
        <F>762</F>
        <F>763</F>
        <F>17</F>
      </Row>
      <Row index="763">
        <F>763</F>
        <F>764</F>
        <F>17</F>
      </Row>
      <Row index="764">
        <F>764</F>
        <F>765</F>
        <F>14</F>
      </Row>
      <Row index="765">
        <F>765</F>
        <F>766</F>
        <F>15</F>
      </Row>
      <Row index="766">
        <F>766</F>
        <F>767</F>
        <F>12</F>
      </Row>
      <Row index="767">
        <F>767</F>
        <F>768</F>
        <F>21</F>
      </Row>
      <Row index="768">
        <F>768</F>
        <F>769</F>
        <F>15</F>
      </Row>
      <Row index="769">
        <F>769</F>
        <F>770</F>
        <F>20</F>
      </Row>
      <Row index="770">
        <F>770</F>
        <F>771</F>
        <F>15</F>
      </Row>
      <Row index="771">
        <F>771</F>
        <F>772</F>
        <F>27</F>
      </Row>
      <Row index="772">
        <F>772</F>
        <F>773</F>
        <F>12</F>
      </Row>
      <Row index="773">
        <F>773</F>
        <F>774</F>
        <F>7</F>
      </Row>
      <Row index="774">
        <F>774</F>
        <F>775</F>
        <F>20</F>
      </Row>
      <Row index="775">
        <F>775</F>
        <F>776</F>
        <F>17</F>
      </Row>
      <Row index="776">
        <F>776</F>
        <F>777</F>
        <F>24</F>
      </Row>
      <Row index="777">
        <F>777</F>
        <F>778</F>
        <F>17</F>
      </Row>
      <Row index="778">
        <F>778</F>
        <F>779</F>
        <F>14</F>
      </Row>
      <Row index="779">
        <F>779</F>
        <F>780</F>
        <F>9</F>
      </Row>
      <Row index="780">
        <F>780</F>
        <F>781</F>
        <F>13</F>
      </Row>
      <Row index="781">
        <F>781</F>
        <F>782</F>
        <F>24</F>
      </Row>
      <Row index="782">
        <F>782</F>
        <F>783</F>
        <F>17</F>
      </Row>
      <Row index="783">
        <F>783</F>
        <F>784</F>
        <F>20</F>
      </Row>
      <Row index="784">
        <F>784</F>
        <F>785</F>
        <F>21</F>
      </Row>
      <Row index="785">
        <F>785</F>
        <F>786</F>
        <F>10</F>
      </Row>
      <Row index="786">
        <F>786</F>
        <F>787</F>
        <F>17</F>
      </Row>
      <Row index="787">
        <F>787</F>
        <F>788</F>
        <F>20</F>
      </Row>
      <Row index="788">
        <F>788</F>
        <F>789</F>
        <F>19</F>
      </Row>
      <Row index="789">
        <F>789</F>
        <F>790</F>
        <F>27</F>
      </Row>
      <Row index="790">
        <F>790</F>
        <F>791</F>
        <F>17</F>
      </Row>
      <Row index="791">
        <F>791</F>
        <F>792</F>
        <F>14</F>
      </Row>
      <Row index="792">
        <F>792</F>
        <F>793</F>
        <F>18</F>
      </Row>
      <Row index="793">
        <F>793</F>
        <F>794</F>
        <F>15</F>
      </Row>
      <Row index="794">
        <F>794</F>
        <F>795</F>
        <F>25</F>
      </Row>
      <Row index="795">
        <F>795</F>
        <F>796</F>
        <F>33</F>
      </Row>
      <Row index="796">
        <F>796</F>
        <F>797</F>
        <F>20</F>
      </Row>
      <Row index="797">
        <F>797</F>
        <F>798</F>
        <F>13</F>
      </Row>
      <Row index="798">
        <F>798</F>
        <F>799</F>
        <F>21</F>
      </Row>
      <Row index="799">
        <F>799</F>
        <F>800</F>
        <F>25</F>
      </Row>
      <Row index="800">
        <F>800</F>
        <F>801</F>
        <F>14</F>
      </Row>
      <Row index="801">
        <F>801</F>
        <F>802</F>
        <F>18</F>
      </Row>
      <Row index="802">
        <F>802</F>
        <F>803</F>
        <F>18</F>
      </Row>
      <Row index="803">
        <F>803</F>
        <F>804</F>
        <F>11</F>
      </Row>
      <Row index="804">
        <F>804</F>
        <F>805</F>
        <F>22</F>
      </Row>
      <Row index="805">
        <F>805</F>
        <F>806</F>
        <F>17</F>
      </Row>
      <Row index="806">
        <F>806</F>
        <F>807</F>
        <F>13</F>
      </Row>
      <Row index="807">
        <F>807</F>
        <F>808</F>
        <F>21</F>
      </Row>
      <Row index="808">
        <F>808</F>
        <F>809</F>
        <F>23</F>
      </Row>
      <Row index="809">
        <F>809</F>
        <F>810</F>
        <F>16</F>
      </Row>
      <Row index="810">
        <F>810</F>
        <F>811</F>
        <F>17</F>
      </Row>
      <Row index="811">
        <F>811</F>
        <F>812</F>
        <F>14</F>
      </Row>
      <Row index="812">
        <F>812</F>
        <F>813</F>
        <F>27</F>
      </Row>
      <Row index="813">
        <F>813</F>
        <F>814</F>
        <F>25</F>
      </Row>
      <Row index="814">
        <F>814</F>
        <F>815</F>
        <F>18</F>
      </Row>
      <Row index="815">
        <F>815</F>
        <F>816</F>
        <F>10</F>
      </Row>
      <Row index="816">
        <F>816</F>
        <F>817</F>
        <F>18</F>
      </Row>
      <Row index="817">
        <F>817</F>
        <F>818</F>
        <F>25</F>
      </Row>
      <Row index="818">
        <F>818</F>
        <F>819</F>
        <F>18</F>
      </Row>
      <Row index="819">
        <F>819</F>
        <F>820</F>
        <F>19</F>
      </Row>
      <Row index="820">
        <F>820</F>
        <F>821</F>
        <F>23</F>
      </Row>
      <Row index="821">
        <F>821</F>
        <F>822</F>
        <F>11</F>
      </Row>
      <Row index="822">
        <F>822</F>
        <F>823</F>
        <F>23</F>
      </Row>
      <Row index="823">
        <F>823</F>
        <F>824</F>
        <F>24</F>
      </Row>
      <Row index="824">
        <F>824</F>
        <F>825</F>
        <F>22</F>
      </Row>
      <Row index="825">
        <F>825</F>
        <F>826</F>
        <F>14</F>
      </Row>
      <Row index="826">
        <F>826</F>
        <F>827</F>
        <F>19</F>
      </Row>
      <Row index="827">
        <F>827</F>
        <F>828</F>
        <F>30</F>
      </Row>
      <Row index="828">
        <F>828</F>
        <F>829</F>
        <F>14</F>
      </Row>
      <Row index="829">
        <F>829</F>
        <F>830</F>
        <F>20</F>
      </Row>
      <Row index="830">
        <F>830</F>
        <F>831</F>
        <F>18</F>
      </Row>
      <Row index="831">
        <F>831</F>
        <F>832</F>
        <F>15</F>
      </Row>
      <Row index="832">
        <F>832</F>
        <F>833</F>
        <F>18</F>
      </Row>
      <Row index="833">
        <F>833</F>
        <F>834</F>
        <F>17</F>
      </Row>
      <Row index="834">
        <F>834</F>
        <F>835</F>
        <F>28</F>
      </Row>
      <Row index="835">
        <F>835</F>
        <F>836</F>
        <F>16</F>
      </Row>
      <Row index="836">
        <F>836</F>
        <F>837</F>
        <F>21</F>
      </Row>
      <Row index="837">
        <F>837</F>
        <F>838</F>
        <F>20</F>
      </Row>
      <Row index="838">
        <F>838</F>
        <F>839</F>
        <F>21</F>
      </Row>
      <Row index="839">
        <F>839</F>
        <F>840</F>
        <F>23</F>
      </Row>
      <Row index="840">
        <F>840</F>
        <F>841</F>
        <F>27</F>
      </Row>
      <Row index="841">
        <F>841</F>
        <F>842</F>
        <F>23</F>
      </Row>
      <Row index="842">
        <F>842</F>
        <F>843</F>
        <F>33</F>
      </Row>
      <Row index="843">
        <F>843</F>
        <F>844</F>
        <F>18</F>
      </Row>
      <Row index="844">
        <F>844</F>
        <F>845</F>
        <F>17</F>
      </Row>
      <Row index="845">
        <F>845</F>
        <F>846</F>
        <F>19</F>
      </Row>
      <Row index="846">
        <F>846</F>
        <F>847</F>
        <F>20</F>
      </Row>
      <Row index="847">
        <F>847</F>
        <F>848</F>
        <F>23</F>
      </Row>
      <Row index="848">
        <F>848</F>
        <F>849</F>
        <F>28</F>
      </Row>
      <Row index="849">
        <F>849</F>
        <F>850</F>
        <F>18</F>
      </Row>
      <Row index="850">
        <F>850</F>
        <F>851</F>
        <F>22</F>
      </Row>
      <Row index="851">
        <F>851</F>
        <F>852</F>
        <F>9</F>
      </Row>
      <Row index="852">
        <F>852</F>
        <F>853</F>
        <F>15</F>
      </Row>
      <Row index="853">
        <F>853</F>
        <F>854</F>
        <F>20</F>
      </Row>
      <Row index="854">
        <F>854</F>
        <F>855</F>
        <F>20</F>
      </Row>
      <Row index="855">
        <F>855</F>
        <F>856</F>
        <F>27</F>
      </Row>
      <Row index="856">
        <F>856</F>
        <F>857</F>
        <F>21</F>
      </Row>
      <Row index="857">
        <F>857</F>
        <F>858</F>
        <F>26</F>
      </Row>
      <Row index="858">
        <F>858</F>
        <F>859</F>
        <F>25</F>
      </Row>
      <Row index="859">
        <F>859</F>
        <F>860</F>
        <F>22</F>
      </Row>
      <Row index="860">
        <F>860</F>
        <F>861</F>
        <F>28</F>
      </Row>
      <Row index="861">
        <F>861</F>
        <F>862</F>
        <F>31</F>
      </Row>
      <Row index="862">
        <F>862</F>
        <F>863</F>
        <F>33</F>
      </Row>
      <Row index="863">
        <F>863</F>
        <F>864</F>
        <F>38</F>
      </Row>
      <Row index="864">
        <F>864</F>
        <F>865</F>
        <F>21</F>
      </Row>
      <Row index="865">
        <F>865</F>
        <F>866</F>
        <F>27</F>
      </Row>
      <Row index="866">
        <F>866</F>
        <F>867</F>
        <F>18</F>
      </Row>
      <Row index="867">
        <F>867</F>
        <F>868</F>
        <F>35</F>
      </Row>
      <Row index="868">
        <F>868</F>
        <F>869</F>
        <F>31</F>
      </Row>
      <Row index="869">
        <F>869</F>
        <F>870</F>
        <F>24</F>
      </Row>
      <Row index="870">
        <F>870</F>
        <F>871</F>
        <F>31</F>
      </Row>
      <Row index="871">
        <F>871</F>
        <F>872</F>
        <F>30</F>
      </Row>
      <Row index="872">
        <F>872</F>
        <F>873</F>
        <F>35</F>
      </Row>
      <Row index="873">
        <F>873</F>
        <F>874</F>
        <F>30</F>
      </Row>
      <Row index="874">
        <F>874</F>
        <F>875</F>
        <F>44</F>
      </Row>
      <Row index="875">
        <F>875</F>
        <F>876</F>
        <F>44</F>
      </Row>
      <Row index="876">
        <F>876</F>
        <F>877</F>
        <F>35</F>
      </Row>
      <Row index="877">
        <F>877</F>
        <F>878</F>
        <F>35</F>
      </Row>
      <Row index="878">
        <F>878</F>
        <F>879</F>
        <F>29</F>
      </Row>
      <Row index="879">
        <F>879</F>
        <F>880</F>
        <F>28</F>
      </Row>
      <Row index="880">
        <F>880</F>
        <F>881</F>
        <F>39</F>
      </Row>
      <Row index="881">
        <F>881</F>
        <F>882</F>
        <F>24</F>
      </Row>
      <Row index="882">
        <F>882</F>
        <F>883</F>
        <F>31</F>
      </Row>
      <Row index="883">
        <F>883</F>
        <F>884</F>
        <F>33</F>
      </Row>
      <Row index="884">
        <F>884</F>
        <F>885</F>
        <F>29</F>
      </Row>
      <Row index="885">
        <F>885</F>
        <F>886</F>
        <F>41</F>
      </Row>
      <Row index="886">
        <F>886</F>
        <F>887</F>
        <F>27</F>
      </Row>
      <Row index="887">
        <F>887</F>
        <F>888</F>
        <F>41</F>
      </Row>
      <Row index="888">
        <F>888</F>
        <F>889</F>
        <F>38</F>
      </Row>
      <Row index="889">
        <F>889</F>
        <F>890</F>
        <F>39</F>
      </Row>
      <Row index="890">
        <F>890</F>
        <F>891</F>
        <F>33</F>
      </Row>
      <Row index="891">
        <F>891</F>
        <F>892</F>
        <F>35</F>
      </Row>
      <Row index="892">
        <F>892</F>
        <F>893</F>
        <F>43</F>
      </Row>
      <Row index="893">
        <F>893</F>
        <F>894</F>
        <F>41</F>
      </Row>
      <Row index="894">
        <F>894</F>
        <F>895</F>
        <F>32</F>
      </Row>
      <Row index="895">
        <F>895</F>
        <F>896</F>
        <F>30</F>
      </Row>
      <Row index="896">
        <F>896</F>
        <F>897</F>
        <F>39</F>
      </Row>
      <Row index="897">
        <F>897</F>
        <F>898</F>
        <F>34</F>
      </Row>
      <Row index="898">
        <F>898</F>
        <F>899</F>
        <F>43</F>
      </Row>
      <Row index="899">
        <F>899</F>
        <F>900</F>
        <F>26</F>
      </Row>
      <Row index="900">
        <F>900</F>
        <F>901</F>
        <F>38</F>
      </Row>
      <Row index="901">
        <F>901</F>
        <F>902</F>
        <F>37</F>
      </Row>
      <Row index="902">
        <F>902</F>
        <F>903</F>
        <F>44</F>
      </Row>
      <Row index="903">
        <F>903</F>
        <F>904</F>
        <F>38</F>
      </Row>
      <Row index="904">
        <F>904</F>
        <F>905</F>
        <F>21</F>
      </Row>
      <Row index="905">
        <F>905</F>
        <F>906</F>
        <F>34</F>
      </Row>
      <Row index="906">
        <F>906</F>
        <F>907</F>
        <F>42</F>
      </Row>
      <Row index="907">
        <F>907</F>
        <F>908</F>
        <F>26</F>
      </Row>
      <Row index="908">
        <F>908</F>
        <F>909</F>
        <F>34</F>
      </Row>
      <Row index="909">
        <F>909</F>
        <F>910</F>
        <F>32</F>
      </Row>
      <Row index="910">
        <F>910</F>
        <F>911</F>
        <F>36</F>
      </Row>
      <Row index="911">
        <F>911</F>
        <F>912</F>
        <F>26</F>
      </Row>
      <Row index="912">
        <F>912</F>
        <F>913</F>
        <F>26</F>
      </Row>
      <Row index="913">
        <F>913</F>
        <F>914</F>
        <F>37</F>
      </Row>
      <Row index="914">
        <F>914</F>
        <F>915</F>
        <F>29</F>
      </Row>
      <Row index="915">
        <F>915</F>
        <F>916</F>
        <F>14</F>
      </Row>
      <Row index="916">
        <F>916</F>
        <F>917</F>
        <F>45</F>
      </Row>
      <Row index="917">
        <F>917</F>
        <F>918</F>
        <F>35</F>
      </Row>
      <Row index="918">
        <F>918</F>
        <F>919</F>
        <F>43</F>
      </Row>
      <Row index="919">
        <F>919</F>
        <F>920</F>
        <F>27</F>
      </Row>
      <Row index="920">
        <F>920</F>
        <F>921</F>
        <F>29</F>
      </Row>
      <Row index="921">
        <F>921</F>
        <F>922</F>
        <F>42</F>
      </Row>
      <Row index="922">
        <F>922</F>
        <F>923</F>
        <F>33</F>
      </Row>
      <Row index="923">
        <F>923</F>
        <F>924</F>
        <F>38</F>
      </Row>
      <Row index="924">
        <F>924</F>
        <F>925</F>
        <F>31</F>
      </Row>
      <Row index="925">
        <F>925</F>
        <F>926</F>
        <F>29</F>
      </Row>
      <Row index="926">
        <F>926</F>
        <F>927</F>
        <F>35</F>
      </Row>
      <Row index="927">
        <F>927</F>
        <F>928</F>
        <F>26</F>
      </Row>
      <Row index="928">
        <F>928</F>
        <F>929</F>
        <F>39</F>
      </Row>
      <Row index="929">
        <F>929</F>
        <F>930</F>
        <F>36</F>
      </Row>
      <Row index="930">
        <F>930</F>
        <F>931</F>
        <F>30</F>
      </Row>
      <Row index="931">
        <F>931</F>
        <F>932</F>
        <F>43</F>
      </Row>
      <Row index="932">
        <F>932</F>
        <F>933</F>
        <F>42</F>
      </Row>
      <Row index="933">
        <F>933</F>
        <F>934</F>
        <F>32</F>
      </Row>
      <Row index="934">
        <F>934</F>
        <F>935</F>
        <F>28</F>
      </Row>
      <Row index="935">
        <F>935</F>
        <F>936</F>
        <F>31</F>
      </Row>
      <Row index="936">
        <F>936</F>
        <F>937</F>
        <F>28</F>
      </Row>
      <Row index="937">
        <F>937</F>
        <F>938</F>
        <F>30</F>
      </Row>
      <Row index="938">
        <F>938</F>
        <F>939</F>
        <F>30</F>
      </Row>
      <Row index="939">
        <F>939</F>
        <F>940</F>
        <F>31</F>
      </Row>
      <Row index="940">
        <F>940</F>
        <F>941</F>
        <F>24</F>
      </Row>
      <Row index="941">
        <F>941</F>
        <F>942</F>
        <F>36</F>
      </Row>
      <Row index="942">
        <F>942</F>
        <F>943</F>
        <F>37</F>
      </Row>
      <Row index="943">
        <F>943</F>
        <F>944</F>
        <F>29</F>
      </Row>
      <Row index="944">
        <F>944</F>
        <F>945</F>
        <F>19</F>
      </Row>
      <Row index="945">
        <F>945</F>
        <F>946</F>
        <F>27</F>
      </Row>
      <Row index="946">
        <F>946</F>
        <F>947</F>
        <F>30</F>
      </Row>
      <Row index="947">
        <F>947</F>
        <F>948</F>
        <F>29</F>
      </Row>
      <Row index="948">
        <F>948</F>
        <F>949</F>
        <F>38</F>
      </Row>
      <Row index="949">
        <F>949</F>
        <F>950</F>
        <F>21</F>
      </Row>
      <Row index="950">
        <F>950</F>
        <F>951</F>
        <F>36</F>
      </Row>
      <Row index="951">
        <F>951</F>
        <F>952</F>
        <F>20</F>
      </Row>
      <Row index="952">
        <F>952</F>
        <F>953</F>
        <F>32</F>
      </Row>
      <Row index="953">
        <F>953</F>
        <F>954</F>
        <F>25</F>
      </Row>
      <Row index="954">
        <F>954</F>
        <F>955</F>
        <F>21</F>
      </Row>
      <Row index="955">
        <F>955</F>
        <F>956</F>
        <F>22</F>
      </Row>
      <Row index="956">
        <F>956</F>
        <F>957</F>
        <F>31</F>
      </Row>
      <Row index="957">
        <F>957</F>
        <F>958</F>
        <F>37</F>
      </Row>
      <Row index="958">
        <F>958</F>
        <F>959</F>
        <F>19</F>
      </Row>
      <Row index="959">
        <F>959</F>
        <F>960</F>
        <F>22</F>
      </Row>
      <Row index="960">
        <F>960</F>
        <F>961</F>
        <F>34</F>
      </Row>
      <Row index="961">
        <F>961</F>
        <F>962</F>
        <F>17</F>
      </Row>
      <Row index="962">
        <F>962</F>
        <F>963</F>
        <F>32</F>
      </Row>
      <Row index="963">
        <F>963</F>
        <F>964</F>
        <F>28</F>
      </Row>
      <Row index="964">
        <F>964</F>
        <F>965</F>
        <F>29</F>
      </Row>
      <Row index="965">
        <F>965</F>
        <F>966</F>
        <F>35</F>
      </Row>
      <Row index="966">
        <F>966</F>
        <F>967</F>
        <F>33</F>
      </Row>
      <Row index="967">
        <F>967</F>
        <F>968</F>
        <F>27</F>
      </Row>
      <Row index="968">
        <F>968</F>
        <F>969</F>
        <F>28</F>
      </Row>
      <Row index="969">
        <F>969</F>
        <F>970</F>
        <F>23</F>
      </Row>
      <Row index="970">
        <F>970</F>
        <F>971</F>
        <F>24</F>
      </Row>
      <Row index="971">
        <F>971</F>
        <F>972</F>
        <F>35</F>
      </Row>
      <Row index="972">
        <F>972</F>
        <F>973</F>
        <F>30</F>
      </Row>
      <Row index="973">
        <F>973</F>
        <F>974</F>
        <F>39</F>
      </Row>
      <Row index="974">
        <F>974</F>
        <F>975</F>
        <F>25</F>
      </Row>
      <Row index="975">
        <F>975</F>
        <F>976</F>
        <F>41</F>
      </Row>
      <Row index="976">
        <F>976</F>
        <F>977</F>
        <F>20</F>
      </Row>
      <Row index="977">
        <F>977</F>
        <F>978</F>
        <F>28</F>
      </Row>
      <Row index="978">
        <F>978</F>
        <F>979</F>
        <F>30</F>
      </Row>
      <Row index="979">
        <F>979</F>
        <F>980</F>
        <F>39</F>
      </Row>
      <Row index="980">
        <F>980</F>
        <F>981</F>
        <F>28</F>
      </Row>
      <Row index="981">
        <F>981</F>
        <F>982</F>
        <F>29</F>
      </Row>
      <Row index="982">
        <F>982</F>
        <F>983</F>
        <F>38</F>
      </Row>
      <Row index="983">
        <F>983</F>
        <F>984</F>
        <F>50</F>
      </Row>
      <Row index="984">
        <F>984</F>
        <F>985</F>
        <F>28</F>
      </Row>
      <Row index="985">
        <F>985</F>
        <F>986</F>
        <F>31</F>
      </Row>
      <Row index="986">
        <F>986</F>
        <F>987</F>
        <F>39</F>
      </Row>
      <Row index="987">
        <F>987</F>
        <F>988</F>
        <F>41</F>
      </Row>
      <Row index="988">
        <F>988</F>
        <F>989</F>
        <F>43</F>
      </Row>
      <Row index="989">
        <F>989</F>
        <F>990</F>
        <F>27</F>
      </Row>
      <Row index="990">
        <F>990</F>
        <F>991</F>
        <F>41</F>
      </Row>
      <Row index="991">
        <F>991</F>
        <F>992</F>
        <F>32</F>
      </Row>
      <Row index="992">
        <F>992</F>
        <F>993</F>
        <F>32</F>
      </Row>
      <Row index="993">
        <F>993</F>
        <F>994</F>
        <F>40</F>
      </Row>
      <Row index="994">
        <F>994</F>
        <F>995</F>
        <F>35</F>
      </Row>
      <Row index="995">
        <F>995</F>
        <F>996</F>
        <F>29</F>
      </Row>
      <Row index="996">
        <F>996</F>
        <F>997</F>
        <F>39</F>
      </Row>
      <Row index="997">
        <F>997</F>
        <F>998</F>
        <F>34</F>
      </Row>
      <Row index="998">
        <F>998</F>
        <F>999</F>
        <F>24</F>
      </Row>
      <Row index="999">
        <F>999</F>
        <F>1000</F>
        <F>42</F>
      </Row>
      <Row index="1000">
        <F>1000</F>
        <F>1001</F>
        <F>30</F>
      </Row>
      <Row index="1001">
        <F>1001</F>
        <F>1002</F>
        <F>41</F>
      </Row>
      <Row index="1002">
        <F>1002</F>
        <F>1003</F>
        <F>44</F>
      </Row>
      <Row index="1003">
        <F>1003</F>
        <F>1004</F>
        <F>46</F>
      </Row>
      <Row index="1004">
        <F>1004</F>
        <F>1005</F>
        <F>44</F>
      </Row>
      <Row index="1005">
        <F>1005</F>
        <F>1006</F>
        <F>38</F>
      </Row>
      <Row index="1006">
        <F>1006</F>
        <F>1007</F>
        <F>27</F>
      </Row>
      <Row index="1007">
        <F>1007</F>
        <F>1008</F>
        <F>45</F>
      </Row>
      <Row index="1008">
        <F>1008</F>
        <F>1009</F>
        <F>35</F>
      </Row>
      <Row index="1009">
        <F>1009</F>
        <F>1010</F>
        <F>36</F>
      </Row>
      <Row index="1010">
        <F>1010</F>
        <F>1011</F>
        <F>30</F>
      </Row>
      <Row index="1011">
        <F>1011</F>
        <F>1012</F>
        <F>36</F>
      </Row>
      <Row index="1012">
        <F>1012</F>
        <F>1013</F>
        <F>44</F>
      </Row>
      <Row index="1013">
        <F>1013</F>
        <F>1014</F>
        <F>52</F>
      </Row>
      <Row index="1014">
        <F>1014</F>
        <F>1015</F>
        <F>27</F>
      </Row>
      <Row index="1015">
        <F>1015</F>
        <F>1016</F>
        <F>60</F>
      </Row>
      <Row index="1016">
        <F>1016</F>
        <F>1017</F>
        <F>52</F>
      </Row>
      <Row index="1017">
        <F>1017</F>
        <F>1018</F>
        <F>44</F>
      </Row>
      <Row index="1018">
        <F>1018</F>
        <F>1019</F>
        <F>36</F>
      </Row>
      <Row index="1019">
        <F>1019</F>
        <F>1020</F>
        <F>50</F>
      </Row>
      <Row index="1020">
        <F>1020</F>
        <F>1021</F>
        <F>46</F>
      </Row>
      <Row index="1021">
        <F>1021</F>
        <F>1022</F>
        <F>55</F>
      </Row>
      <Row index="1022">
        <F>1022</F>
        <F>1023</F>
        <F>44</F>
      </Row>
      <Row index="1023">
        <F>1023</F>
        <F>1024</F>
        <F>58</F>
      </Row>
      <Row index="1024">
        <F>1024</F>
        <F>1025</F>
        <F>66</F>
      </Row>
      <Row index="1025">
        <F>1025</F>
        <F>1026</F>
        <F>67</F>
      </Row>
      <Row index="1026">
        <F>1026</F>
        <F>1027</F>
        <F>59</F>
      </Row>
      <Row index="1027">
        <F>1027</F>
        <F>1028</F>
        <F>76</F>
      </Row>
      <Row index="1028">
        <F>1028</F>
        <F>1029</F>
        <F>56</F>
      </Row>
      <Row index="1029">
        <F>1029</F>
        <F>1030</F>
        <F>67</F>
      </Row>
      <Row index="1030">
        <F>1030</F>
        <F>1031</F>
        <F>63</F>
      </Row>
      <Row index="1031">
        <F>1031</F>
        <F>1032</F>
        <F>66</F>
      </Row>
      <Row index="1032">
        <F>1032</F>
        <F>1033</F>
        <F>60</F>
      </Row>
      <Row index="1033">
        <F>1033</F>
        <F>1034</F>
        <F>72</F>
      </Row>
      <Row index="1034">
        <F>1034</F>
        <F>1035</F>
        <F>79</F>
      </Row>
      <Row index="1035">
        <F>1035</F>
        <F>1036</F>
        <F>68</F>
      </Row>
      <Row index="1036">
        <F>1036</F>
        <F>1037</F>
        <F>67</F>
      </Row>
      <Row index="1037">
        <F>1037</F>
        <F>1038</F>
        <F>77</F>
      </Row>
      <Row index="1038">
        <F>1038</F>
        <F>1039</F>
        <F>85</F>
      </Row>
      <Row index="1039">
        <F>1039</F>
        <F>1040</F>
        <F>87</F>
      </Row>
      <Row index="1040">
        <F>1040</F>
        <F>1041</F>
        <F>66</F>
      </Row>
      <Row index="1041">
        <F>1041</F>
        <F>1042</F>
        <F>74</F>
      </Row>
      <Row index="1042">
        <F>1042</F>
        <F>1043</F>
        <F>82</F>
      </Row>
      <Row index="1043">
        <F>1043</F>
        <F>1044</F>
        <F>83</F>
      </Row>
      <Row index="1044">
        <F>1044</F>
        <F>1045</F>
        <F>85</F>
      </Row>
      <Row index="1045">
        <F>1045</F>
        <F>1046</F>
        <F>97</F>
      </Row>
      <Row index="1046">
        <F>1046</F>
        <F>1047</F>
        <F>112</F>
      </Row>
      <Row index="1047">
        <F>1047</F>
        <F>1048</F>
        <F>109</F>
      </Row>
      <Row index="1048">
        <F>1048</F>
        <F>1049</F>
        <F>104</F>
      </Row>
      <Row index="1049">
        <F>1049</F>
        <F>1050</F>
        <F>102</F>
      </Row>
      <Row index="1050">
        <F>1050</F>
        <F>1051</F>
        <F>117</F>
      </Row>
      <Row index="1051">
        <F>1051</F>
        <F>1052</F>
        <F>85</F>
      </Row>
      <Row index="1052">
        <F>1052</F>
        <F>1053</F>
        <F>95</F>
      </Row>
      <Row index="1053">
        <F>1053</F>
        <F>1054</F>
        <F>103</F>
      </Row>
      <Row index="1054">
        <F>1054</F>
        <F>1055</F>
        <F>120</F>
      </Row>
      <Row index="1055">
        <F>1055</F>
        <F>1056</F>
        <F>95</F>
      </Row>
      <Row index="1056">
        <F>1056</F>
        <F>1057</F>
        <F>95</F>
      </Row>
      <Row index="1057">
        <F>1057</F>
        <F>1058</F>
        <F>97</F>
      </Row>
      <Row index="1058">
        <F>1058</F>
        <F>1059</F>
        <F>121</F>
      </Row>
      <Row index="1059">
        <F>1059</F>
        <F>1060</F>
        <F>122</F>
      </Row>
      <Row index="1060">
        <F>1060</F>
        <F>1061</F>
        <F>111</F>
      </Row>
      <Row index="1061">
        <F>1061</F>
        <F>1062</F>
        <F>111</F>
      </Row>
      <Row index="1062">
        <F>1062</F>
        <F>1063</F>
        <F>125</F>
      </Row>
      <Row index="1063">
        <F>1063</F>
        <F>1064</F>
        <F>110</F>
      </Row>
      <Row index="1064">
        <F>1064</F>
        <F>1065</F>
        <F>149</F>
      </Row>
      <Row index="1065">
        <F>1065</F>
        <F>1066</F>
        <F>105</F>
      </Row>
      <Row index="1066">
        <F>1066</F>
        <F>1067</F>
        <F>130</F>
      </Row>
      <Row index="1067">
        <F>1067</F>
        <F>1068</F>
        <F>112</F>
      </Row>
      <Row index="1068">
        <F>1068</F>
        <F>1069</F>
        <F>117</F>
      </Row>
      <Row index="1069">
        <F>1069</F>
        <F>1070</F>
        <F>132</F>
      </Row>
      <Row index="1070">
        <F>1070</F>
        <F>1071</F>
        <F>133</F>
      </Row>
      <Row index="1071">
        <F>1071</F>
        <F>1072</F>
        <F>151</F>
      </Row>
      <Row index="1072">
        <F>1072</F>
        <F>1073</F>
        <F>120</F>
      </Row>
      <Row index="1073">
        <F>1073</F>
        <F>1074</F>
        <F>125</F>
      </Row>
      <Row index="1074">
        <F>1074</F>
        <F>1075</F>
        <F>122</F>
      </Row>
      <Row index="1075">
        <F>1075</F>
        <F>1076</F>
        <F>148</F>
      </Row>
      <Row index="1076">
        <F>1076</F>
        <F>1077</F>
        <F>129</F>
      </Row>
      <Row index="1077">
        <F>1077</F>
        <F>1078</F>
        <F>124</F>
      </Row>
      <Row index="1078">
        <F>1078</F>
        <F>1079</F>
        <F>161</F>
      </Row>
      <Row index="1079">
        <F>1079</F>
        <F>1080</F>
        <F>131</F>
      </Row>
      <Row index="1080">
        <F>1080</F>
        <F>1081</F>
        <F>150</F>
      </Row>
      <Row index="1081">
        <F>1081</F>
        <F>1082</F>
        <F>155</F>
      </Row>
      <Row index="1082">
        <F>1082</F>
        <F>1083</F>
        <F>173</F>
      </Row>
      <Row index="1083">
        <F>1083</F>
        <F>1084</F>
        <F>145</F>
      </Row>
      <Row index="1084">
        <F>1084</F>
        <F>1085</F>
        <F>184</F>
      </Row>
      <Row index="1085">
        <F>1085</F>
        <F>1086</F>
        <F>171</F>
      </Row>
      <Row index="1086">
        <F>1086</F>
        <F>1087</F>
        <F>132</F>
      </Row>
      <Row index="1087">
        <F>1087</F>
        <F>1088</F>
        <F>169</F>
      </Row>
      <Row index="1088">
        <F>1088</F>
        <F>1089</F>
        <F>167</F>
      </Row>
      <Row index="1089">
        <F>1089</F>
        <F>1090</F>
        <F>163</F>
      </Row>
      <Row index="1090">
        <F>1090</F>
        <F>1091</F>
        <F>169</F>
      </Row>
      <Row index="1091">
        <F>1091</F>
        <F>1092</F>
        <F>183</F>
      </Row>
      <Row index="1092">
        <F>1092</F>
        <F>1093</F>
        <F>204</F>
      </Row>
      <Row index="1093">
        <F>1093</F>
        <F>1094</F>
        <F>204</F>
      </Row>
      <Row index="1094">
        <F>1094</F>
        <F>1095</F>
        <F>227</F>
      </Row>
      <Row index="1095">
        <F>1095</F>
        <F>1096</F>
        <F>178</F>
      </Row>
      <Row index="1096">
        <F>1096</F>
        <F>1097</F>
        <F>188</F>
      </Row>
      <Row index="1097">
        <F>1097</F>
        <F>1098</F>
        <F>204</F>
      </Row>
      <Row index="1098">
        <F>1098</F>
        <F>1099</F>
        <F>206</F>
      </Row>
      <Row index="1099">
        <F>1099</F>
        <F>1100</F>
        <F>194</F>
      </Row>
      <Row index="1100">
        <F>1100</F>
        <F>1101</F>
        <F>209</F>
      </Row>
      <Row index="1101">
        <F>1101</F>
        <F>1102</F>
        <F>200</F>
      </Row>
      <Row index="1102">
        <F>1102</F>
        <F>1103</F>
        <F>256</F>
      </Row>
      <Row index="1103">
        <F>1103</F>
        <F>1104</F>
        <F>209</F>
      </Row>
      <Row index="1104">
        <F>1104</F>
        <F>1105</F>
        <F>235</F>
      </Row>
      <Row index="1105">
        <F>1105</F>
        <F>1106</F>
        <F>249</F>
      </Row>
      <Row index="1106">
        <F>1106</F>
        <F>1107</F>
        <F>244</F>
      </Row>
      <Row index="1107">
        <F>1107</F>
        <F>1108</F>
        <F>207</F>
      </Row>
      <Row index="1108">
        <F>1108</F>
        <F>1109</F>
        <F>239</F>
      </Row>
      <Row index="1109">
        <F>1109</F>
        <F>1110</F>
        <F>244</F>
      </Row>
      <Row index="1110">
        <F>1110</F>
        <F>1111</F>
        <F>235</F>
      </Row>
      <Row index="1111">
        <F>1111</F>
        <F>1112</F>
        <F>237</F>
      </Row>
      <Row index="1112">
        <F>1112</F>
        <F>1113</F>
        <F>259</F>
      </Row>
      <Row index="1113">
        <F>1113</F>
        <F>1114</F>
        <F>281</F>
      </Row>
      <Row index="1114">
        <F>1114</F>
        <F>1115</F>
        <F>276</F>
      </Row>
      <Row index="1115">
        <F>1115</F>
        <F>1116</F>
        <F>287</F>
      </Row>
      <Row index="1116">
        <F>1116</F>
        <F>1117</F>
        <F>286</F>
      </Row>
      <Row index="1117">
        <F>1117</F>
        <F>1118</F>
        <F>255</F>
      </Row>
      <Row index="1118">
        <F>1118</F>
        <F>1119</F>
        <F>264</F>
      </Row>
      <Row index="1119">
        <F>1119</F>
        <F>1120</F>
        <F>278</F>
      </Row>
      <Row index="1120">
        <F>1120</F>
        <F>1121</F>
        <F>275</F>
      </Row>
      <Row index="1121">
        <F>1121</F>
        <F>1122</F>
        <F>272</F>
      </Row>
      <Row index="1122">
        <F>1122</F>
        <F>1123</F>
        <F>279</F>
      </Row>
      <Row index="1123">
        <F>1123</F>
        <F>1124</F>
        <F>287</F>
      </Row>
      <Row index="1124">
        <F>1124</F>
        <F>1125</F>
        <F>299</F>
      </Row>
      <Row index="1125">
        <F>1125</F>
        <F>1126</F>
        <F>298</F>
      </Row>
      <Row index="1126">
        <F>1126</F>
        <F>1127</F>
        <F>300</F>
      </Row>
      <Row index="1127">
        <F>1127</F>
        <F>1128</F>
        <F>270</F>
      </Row>
      <Row index="1128">
        <F>1128</F>
        <F>1129</F>
        <F>276</F>
      </Row>
      <Row index="1129">
        <F>1129</F>
        <F>1130</F>
        <F>296</F>
      </Row>
      <Row index="1130">
        <F>1130</F>
        <F>1131</F>
        <F>298</F>
      </Row>
      <Row index="1131">
        <F>1131</F>
        <F>1132</F>
        <F>252</F>
      </Row>
      <Row index="1132">
        <F>1132</F>
        <F>1133</F>
        <F>264</F>
      </Row>
      <Row index="1133">
        <F>1133</F>
        <F>1134</F>
        <F>273</F>
      </Row>
      <Row index="1134">
        <F>1134</F>
        <F>1135</F>
        <F>273</F>
      </Row>
      <Row index="1135">
        <F>1135</F>
        <F>1136</F>
        <F>272</F>
      </Row>
      <Row index="1136">
        <F>1136</F>
        <F>1137</F>
        <F>244</F>
      </Row>
      <Row index="1137">
        <F>1137</F>
        <F>1138</F>
        <F>269</F>
      </Row>
      <Row index="1138">
        <F>1138</F>
        <F>1139</F>
        <F>269</F>
      </Row>
      <Row index="1139">
        <F>1139</F>
        <F>1140</F>
        <F>248</F>
      </Row>
      <Row index="1140">
        <F>1140</F>
        <F>1141</F>
        <F>244</F>
      </Row>
      <Row index="1141">
        <F>1141</F>
        <F>1142</F>
        <F>235</F>
      </Row>
      <Row index="1142">
        <F>1142</F>
        <F>1143</F>
        <F>250</F>
      </Row>
      <Row index="1143">
        <F>1143</F>
        <F>1144</F>
        <F>223</F>
      </Row>
      <Row index="1144">
        <F>1144</F>
        <F>1145</F>
        <F>272</F>
      </Row>
      <Row index="1145">
        <F>1145</F>
        <F>1146</F>
        <F>195</F>
      </Row>
      <Row index="1146">
        <F>1146</F>
        <F>1147</F>
        <F>196</F>
      </Row>
      <Row index="1147">
        <F>1147</F>
        <F>1148</F>
        <F>187</F>
      </Row>
      <Row index="1148">
        <F>1148</F>
        <F>1149</F>
        <F>202</F>
      </Row>
      <Row index="1149">
        <F>1149</F>
        <F>1150</F>
        <F>210</F>
      </Row>
      <Row index="1150">
        <F>1150</F>
        <F>1151</F>
        <F>210</F>
      </Row>
      <Row index="1151">
        <F>1151</F>
        <F>1152</F>
        <F>182</F>
      </Row>
      <Row index="1152">
        <F>1152</F>
        <F>1153</F>
        <F>165</F>
      </Row>
      <Row index="1153">
        <F>1153</F>
        <F>1154</F>
        <F>189</F>
      </Row>
      <Row index="1154">
        <F>1154</F>
        <F>1155</F>
        <F>183</F>
      </Row>
      <Row index="1155">
        <F>1155</F>
        <F>1156</F>
        <F>174</F>
      </Row>
      <Row index="1156">
        <F>1156</F>
        <F>1157</F>
        <F>166</F>
      </Row>
      <Row index="1157">
        <F>1157</F>
        <F>1158</F>
        <F>165</F>
      </Row>
      <Row index="1158">
        <F>1158</F>
        <F>1159</F>
        <F>150</F>
      </Row>
      <Row index="1159">
        <F>1159</F>
        <F>1160</F>
        <F>189</F>
      </Row>
      <Row index="1160">
        <F>1160</F>
        <F>1161</F>
        <F>168</F>
      </Row>
      <Row index="1161">
        <F>1161</F>
        <F>1162</F>
        <F>116</F>
      </Row>
      <Row index="1162">
        <F>1162</F>
        <F>1163</F>
        <F>137</F>
      </Row>
      <Row index="1163">
        <F>1163</F>
        <F>1164</F>
        <F>143</F>
      </Row>
      <Row index="1164">
        <F>1164</F>
        <F>1165</F>
        <F>124</F>
      </Row>
      <Row index="1165">
        <F>1165</F>
        <F>1166</F>
        <F>132</F>
      </Row>
      <Row index="1166">
        <F>1166</F>
        <F>1167</F>
        <F>121</F>
      </Row>
      <Row index="1167">
        <F>1167</F>
        <F>1168</F>
        <F>122</F>
      </Row>
      <Row index="1168">
        <F>1168</F>
        <F>1169</F>
        <F>120</F>
      </Row>
      <Row index="1169">
        <F>1169</F>
        <F>1170</F>
        <F>108</F>
      </Row>
      <Row index="1170">
        <F>1170</F>
        <F>1171</F>
        <F>114</F>
      </Row>
      <Row index="1171">
        <F>1171</F>
        <F>1172</F>
        <F>74</F>
      </Row>
      <Row index="1172">
        <F>1172</F>
        <F>1173</F>
        <F>87</F>
      </Row>
      <Row index="1173">
        <F>1173</F>
        <F>1174</F>
        <F>88</F>
      </Row>
      <Row index="1174">
        <F>1174</F>
        <F>1175</F>
        <F>84</F>
      </Row>
      <Row index="1175">
        <F>1175</F>
        <F>1176</F>
        <F>82</F>
      </Row>
      <Row index="1176">
        <F>1176</F>
        <F>1177</F>
        <F>87</F>
      </Row>
      <Row index="1177">
        <F>1177</F>
        <F>1178</F>
        <F>70</F>
      </Row>
      <Row index="1178">
        <F>1178</F>
        <F>1179</F>
        <F>83</F>
      </Row>
      <Row index="1179">
        <F>1179</F>
        <F>1180</F>
        <F>62</F>
      </Row>
      <Row index="1180">
        <F>1180</F>
        <F>1181</F>
        <F>77</F>
      </Row>
      <Row index="1181">
        <F>1181</F>
        <F>1182</F>
        <F>35</F>
      </Row>
      <Row index="1182">
        <F>1182</F>
        <F>1183</F>
        <F>41</F>
      </Row>
      <Row index="1183">
        <F>1183</F>
        <F>1184</F>
        <F>53</F>
      </Row>
      <Row index="1184">
        <F>1184</F>
        <F>1185</F>
        <F>38</F>
      </Row>
      <Row index="1185">
        <F>1185</F>
        <F>1186</F>
        <F>35</F>
      </Row>
      <Row index="1186">
        <F>1186</F>
        <F>1187</F>
        <F>42</F>
      </Row>
      <Row index="1187">
        <F>1187</F>
        <F>1188</F>
        <F>43</F>
      </Row>
      <Row index="1188">
        <F>1188</F>
        <F>1189</F>
        <F>25</F>
      </Row>
      <Row index="1189">
        <F>1189</F>
        <F>1190</F>
        <F>43</F>
      </Row>
      <Row index="1190">
        <F>1190</F>
        <F>1191</F>
        <F>35</F>
      </Row>
      <Row index="1191">
        <F>1191</F>
        <F>1192</F>
        <F>28</F>
      </Row>
      <Row index="1192">
        <F>1192</F>
        <F>1193</F>
        <F>36</F>
      </Row>
      <Row index="1193">
        <F>1193</F>
        <F>1194</F>
        <F>30</F>
      </Row>
      <Row index="1194">
        <F>1194</F>
        <F>1195</F>
        <F>23</F>
      </Row>
      <Row index="1195">
        <F>1195</F>
        <F>1196</F>
        <F>24</F>
      </Row>
      <Row index="1196">
        <F>1196</F>
        <F>1197</F>
        <F>29</F>
      </Row>
      <Row index="1197">
        <F>1197</F>
        <F>1198</F>
        <F>22</F>
      </Row>
      <Row index="1198">
        <F>1198</F>
        <F>1199</F>
        <F>19</F>
      </Row>
      <Row index="1199">
        <F>1199</F>
        <F>1200</F>
        <F>29</F>
      </Row>
      <Row index="1200">
        <F>1200</F>
        <F>1201</F>
        <F>27</F>
      </Row>
      <Row index="1201">
        <F>1201</F>
        <F>1202</F>
        <F>22</F>
      </Row>
      <Row index="1202">
        <F>1202</F>
        <F>1203</F>
        <F>26</F>
      </Row>
      <Row index="1203">
        <F>1203</F>
        <F>1204</F>
        <F>17</F>
      </Row>
      <Row index="1204">
        <F>1204</F>
        <F>1205</F>
        <F>16</F>
      </Row>
      <Row index="1205">
        <F>1205</F>
        <F>1206</F>
        <F>18</F>
      </Row>
      <Row index="1206">
        <F>1206</F>
        <F>1207</F>
        <F>22</F>
      </Row>
      <Row index="1207">
        <F>1207</F>
        <F>1208</F>
        <F>14</F>
      </Row>
      <Row index="1208">
        <F>1208</F>
        <F>1209</F>
        <F>21</F>
      </Row>
      <Row index="1209">
        <F>1209</F>
        <F>1210</F>
        <F>9</F>
      </Row>
      <Row index="1210">
        <F>1210</F>
        <F>1211</F>
        <F>12</F>
      </Row>
      <Row index="1211">
        <F>1211</F>
        <F>1212</F>
        <F>10</F>
      </Row>
      <Row index="1212">
        <F>1212</F>
        <F>1213</F>
        <F>5</F>
      </Row>
      <Row index="1213">
        <F>1213</F>
        <F>1214</F>
        <F>2</F>
      </Row>
      <Row index="1214">
        <F>1214</F>
        <F>1215</F>
        <F>13</F>
      </Row>
      <Row index="1215">
        <F>1215</F>
        <F>1216</F>
        <F>7</F>
      </Row>
      <Row index="1216">
        <F>1216</F>
        <F>1217</F>
        <F>9</F>
      </Row>
      <Row index="1217">
        <F>1217</F>
        <F>1218</F>
        <F>7</F>
      </Row>
      <Row index="1218">
        <F>1218</F>
        <F>1219</F>
        <F>3</F>
      </Row>
      <Row index="1219">
        <F>1219</F>
        <F>1220</F>
        <F>8</F>
      </Row>
      <Row index="1220">
        <F>1220</F>
        <F>1221</F>
        <F>3</F>
      </Row>
      <Row index="1221">
        <F>1221</F>
        <F>1222</F>
        <F>3</F>
      </Row>
      <Row index="1222">
        <F>1222</F>
        <F>1223</F>
        <F>3</F>
      </Row>
      <Row index="1223">
        <F>1223</F>
        <F>1224</F>
        <F>8</F>
      </Row>
      <Row index="1224">
        <F>1224</F>
        <F>1225</F>
        <F>9</F>
      </Row>
      <Row index="1225">
        <F>1225</F>
        <F>1226</F>
        <F>4</F>
      </Row>
      <Row index="1226">
        <F>1226</F>
        <F>1227</F>
        <F>7</F>
      </Row>
      <Row index="1227">
        <F>1227</F>
        <F>1228</F>
        <F>5</F>
      </Row>
      <Row index="1228">
        <F>1228</F>
        <F>1229</F>
        <F>4</F>
      </Row>
      <Row index="1229">
        <F>1229</F>
        <F>1230</F>
        <F>3</F>
      </Row>
      <Row index="1230">
        <F>1230</F>
        <F>1231</F>
        <F>3</F>
      </Row>
      <Row index="1231">
        <F>1231</F>
        <F>1232</F>
        <F>3</F>
      </Row>
      <Row index="1232">
        <F>1232</F>
        <F>1233</F>
        <F>4</F>
      </Row>
      <Row index="1233">
        <F>1233</F>
        <F>1234</F>
        <F>5</F>
      </Row>
      <Row index="1234">
        <F>1234</F>
        <F>1235</F>
        <F>2</F>
      </Row>
      <Row index="1235">
        <F>1235</F>
        <F>1236</F>
        <F>5</F>
      </Row>
      <Row index="1236">
        <F>1236</F>
        <F>1237</F>
        <F>1</F>
      </Row>
      <Row index="1237">
        <F>1237</F>
        <F>1238</F>
        <F>2</F>
      </Row>
      <Row index="1238">
        <F>1238</F>
        <F>1240</F>
        <F>5</F>
      </Row>
      <Row index="1239">
        <F>1239</F>
        <F>1241</F>
        <F>5</F>
      </Row>
      <Row index="1240">
        <F>1240</F>
        <F>1242</F>
        <F>1</F>
      </Row>
      <Row index="1241">
        <F>1241</F>
        <F>1244</F>
        <F>1</F>
      </Row>
      <Row index="1242">
        <F>1242</F>
        <F>1246</F>
        <F>1</F>
      </Row>
      <Row index="1243">
        <F>1243</F>
        <F>1249</F>
        <F>2</F>
      </Row>
      <Row index="1244">
        <F>1244</F>
        <F>1251</F>
        <F>4</F>
      </Row>
      <Row index="1245">
        <F>1245</F>
        <F>1252</F>
        <F>1</F>
      </Row>
      <Row index="1246">
        <F>1246</F>
        <F>1253</F>
        <F>1</F>
      </Row>
      <Row index="1247">
        <F>1247</F>
        <F>1256</F>
        <F>6</F>
      </Row>
      <Row index="1248">
        <F>1248</F>
        <F>1260</F>
        <F>4</F>
      </Row>
      <Row index="1249">
        <F>1249</F>
        <F>1274</F>
        <F>1</F>
      </Row>
    </GDALRasterAttributeTable>
    <Metadata>
      <MDI key="STATISTICS_MINIMUM">-3</MDI>
      <MDI key="STATISTICS_MAXIMUM">1274</MDI>
      <MDI key="STATISTICS_MEAN">500.33931888545</MDI>
      <MDI key="STATISTICS_STDDEV">266.55446972096</MDI>
      <MDI key="STATISTICS_SKIPFACTORX">1</MDI>
      <MDI key="STATISTICS_SKIPFACTORY">1</MDI>
      <MDI key="STATISTICS_EXCLUDEDVALUES"></MDI>
      <MDI key="STATISTICS_COVARIANCES">71051.2853282228</MDI>
    </Metadata>
  </PAMRasterBand>
</PAMDataset>
