# Supplementary material for: Establishing an ecological security pattern for urban agglomeration, taking ecosystem services and human interference factors into consideration
Source: PeerJ. 2019 Jul 15;7:e7306. doi: 10.7717/peerj.7306 (PMC6637928; doi:10.7717/peerj.7306)
Supplement: Supplemental Information 5 — City location is a point layer. The city location in this article indicates the spatial location of 13 cities in the Beijing-Tianjin-Hebei region. The location of the city is derived from the geometric center of the polygon layers of 13 cities. The polygon layers of 13 cities are derived from Beijing-Tianjin-Hebei border which is another data set provided in this article. [file peerj-07-7306-s005.zip]

Archive with 8 entries (7 files):
- City_Location/
- City_Location/City_Location.dbf
- City_Location/City_Location.prj
- City_Location/City_Location.sbn
- City_Location/City_Location.sbx
- City_Location/City_Location.shp
- City_Location/City_Location.shp.xml
- City_Location/City_Location.shx
