# Supplementary material for: Establishing an ecological security pattern for urban agglomeration, taking ecosystem services and human interference factors into consideration
Source: PeerJ. 2019 Jul 15;7:e7306. doi: 10.7717/peerj.7306 (PMC6637928; doi:10.7717/peerj.7306)
Supplement: Supplemental Information 5 — City location is a point layer. The city location in this article indicates the spatial location of 13 cities in the Beijing-Tianjin-Hebei region. The location of the city is derived from the geometric center of the polygon layers of 13 cities. The polygon layers of 13 cities are derived from Beijing-Tianjin-Hebei border which is another data set provided in this article. [file peerj-07-7306-s005.zip › City_Location/City_Location.shp.xml]

<?xml version="1.0" encoding="UTF-8"?>
<metadata xml:lang="zh"><Esri><CreaDate>20190306</CreaDate><CreaTime>10481500</CreaTime><ArcGISFormat>1.0</ArcGISFormat><SyncOnce>TRUE</SyncOnce><DataProperties><lineage><Process ToolSource="c:\program files (x86)\arcgis\desktop10.2\ArcToolbox\Toolboxes\Data Management Tools.tbx\CreateFeatureclass" Date="20190113" Time="111250">CreateFeatureclass C:\Users\Administrator\Documents\ArcGIS\Default1.gdb jjjj13_MedianCenter1 POINT # DISABLED DISABLED "PROJCS['WGS_1984_Albers',GEOGCS['GCS_WGS_1984',DATUM['D_WGS_1984',SPHEROID['WGS_1984',6378137.0,298.257223563]],PRIMEM['Greenwich',0.0],UNIT['Degree',0.0174532925199433]],PROJECTION['Albers'],PARAMETER['false_easting',4000000.0],PARAMETER['false_northing',0.0],PARAMETER['central_meridian',105.0],PARAMETER['standard_parallel_1',25.0],PARAMETER['standard_parallel_2',47.0],PARAMETER['latitude_of_origin',0.0],UNIT['Meter',1.0]];-13330600 -4694200 259864033.984426;-100000 10000;-100000 10000;.001;.001;.001;IsHighPrecision" # 0 0 0</Process><Process ToolSource="c:\program files (x86)\arcgis\desktop10.2\ArcToolbox\Toolboxes\Data Management Tools.tbx\AddField" Date="20190113" Time="111250">AddField C:\Users\Administrator\Documents\ArcGIS\Default1.gdb\jjjj13_MedianCenter1 XCoord DOUBLE # # # # NULLABLE NON_REQUIRED #</Process><Process ToolSource="c:\program files (x86)\arcgis\desktop10.2\ArcToolbox\Toolboxes\Data Management Tools.tbx\AddField" Date="20190113" Time="111251">AddField C:\Users\Administrator\Documents\ArcGIS\Default1.gdb\jjjj13_MedianCenter1 YCoord DOUBLE # # # # NULLABLE NON_REQUIRED #</Process><Process ToolSource="c:\program files (x86)\arcgis\desktop10.2\ArcToolbox\Toolboxes\Data Management Tools.tbx\AddField" Date="20190113" Time="111251">AddField C:\Users\Administrator\Documents\ArcGIS\Default1.gdb\jjjj13_MedianCenter1 PYNAME TEXT # # # # NULLABLE NON_REQUIRED #</Process><Process ToolSource="c:\program files (x86)\arcgis\desktop10.2\ArcToolbox\Toolboxes\Spatial Statistics Tools.tbx\MedianCenter" Date="20190113" Time="111252">MedianCenter "Beijing-Tianjin-Hebei border" C:\Users\Administrator\Documents\ArcGIS\Default1.gdb\jjjj13_MedianCenter1 # PYNAME #</Process></lineage></DataProperties></Esri></metadata>
