# Supplementary material for: Establishing an ecological security pattern for urban agglomeration, taking ecosystem services and human interference factors into consideration
Source: PeerJ. 2019 Jul 15;7:e7306. doi: 10.7717/peerj.7306 (PMC6637928; doi:10.7717/peerj.7306)
Supplement: Supplemental Information 6 — Earthquake acceleration is a polygon layer. Different boundaries in the vector file represent different ground motion peaks. The ground motion peak range of the study area in this paper is 0.05-0.3. And it is one of the indispensable data in the calculation of geological hazard sensitivity. [file peerj-07-7306-s006.zip]

Archive with 8 entries (7 files):
- Earthquake_acceleration/
- Earthquake_acceleration/Earthquake_acceleration.dbf
- Earthquake_acceleration/Earthquake_acceleration.prj
- Earthquake_acceleration/Earthquake_acceleration.sbn
- Earthquake_acceleration/Earthquake_acceleration.sbx
- Earthquake_acceleration/Earthquake_acceleration.shp
- Earthquake_acceleration/Earthquake_acceleration.shp.xml
- Earthquake_acceleration/Earthquake_acceleration.shx
