# Supplementary material for: Establishing an ecological security pattern for urban agglomeration, taking ecosystem services and human interference factors into consideration
Source: PeerJ. 2019 Jul 15;7:e7306. doi: 10.7717/peerj.7306 (PMC6637928; doi:10.7717/peerj.7306)
Supplement: Supplemental Information 6 — Earthquake acceleration is a polygon layer. Different boundaries in the vector file represent different ground motion peaks. The ground motion peak range of the study area in this paper is 0.05-0.3. And it is one of the indispensable data in the calculation of geological hazard sensitivity. [file peerj-07-7306-s006.zip › Earthquake_acceleration/Earthquake_acceleration.shp.xml]

<?xml version="1.0" encoding="UTF-8"?>
<metadata xml:lang="zh"><Esri><CreaDate>20190428</CreaDate><CreaTime>19290800</CreaTime><ArcGISFormat>1.0</ArcGISFormat><SyncOnce>TRUE</SyncOnce><DataProperties><itemProps><itemLocation><linkage Sync="TRUE">file://\\DCDN-20180404ZM\C\Users\Administrator\Desktop\英文投稿\论文一审\data\Earthquake_acceleration\Export_Output_4</linkage><protocol Sync="TRUE">Local Area Network</protocol></itemLocation></itemProps><copyHistory><copy source="C:\Users\Administrator\Desktop\英文投稿\论文一审\data\Export_Output_4" dest="\\DCDN-20180404ZM\C\Users\Administrator\Desktop\英文投稿\论文一审\data\Earthquake_acceleration\Export_Output_4" date="20190428" time="19290800"></copy></copyHistory></DataProperties></Esri></metadata>
