# Supplementary material for: Establishing an ecological security pattern for urban agglomeration, taking ecosystem services and human interference factors into consideration
Source: PeerJ. 2019 Jul 15;7:e7306. doi: 10.7717/peerj.7306 (PMC6637928; doi:10.7717/peerj.7306)
Supplement: Supplemental Information 7 — Ecological source is a polygon layer. This paper includes 150 ecological sources, which are derived from the extremely important areas of vectorized water production services, soil and water conservation services, carbon sequestration services and leisure services. [file peerj-07-7306-s007.zip]

Archive with 9 entries (8 files):
- Ecological_Source/
- Ecological_Source/Ecological_Source.dbf
- Ecological_Source/Ecological_Source.prj
- Ecological_Source/Ecological_Source.sbn
- Ecological_Source/Ecological_Source.sbx
- Ecological_Source/Ecological_Source.shp
- Ecological_Source/Ecological_Source.shp.DCDN-20180404ZM.8812.12464.sr.lock
- Ecological_Source/Ecological_Source.shp.xml
- Ecological_Source/Ecological_Source.shx
