# Supplementary material for: Establishing an ecological security pattern for urban agglomeration, taking ecosystem services and human interference factors into consideration
Source: PeerJ. 2019 Jul 15;7:e7306. doi: 10.7717/peerj.7306 (PMC6637928; doi:10.7717/peerj.7306)
Supplement: Supplemental Information 8 — Engineering rock group is a polygon layer. The attributes of the data mainly include water-rich, water-rich, water-rich index and lithology. And it is one of the indispensable data in the calculation of geological hazard sensitivity. [file peerj-07-7306-s008.zip]

Archive with 8 entries (7 files):
- Engineering_rock_group/
- Engineering_rock_group/Engineering_rock_group.dbf
- Engineering_rock_group/Engineering_rock_group.prj
- Engineering_rock_group/Engineering_rock_group.sbn
- Engineering_rock_group/Engineering_rock_group.sbx
- Engineering_rock_group/Engineering_rock_group.shp
- Engineering_rock_group/Engineering_rock_group.shp.xml
- Engineering_rock_group/Engineering_rock_group.shx
