# Supplementary material for: Establishing an ecological security pattern for urban agglomeration, taking ecosystem services and human interference factors into consideration
Source: PeerJ. 2019 Jul 15;7:e7306. doi: 10.7717/peerj.7306 (PMC6637928; doi:10.7717/peerj.7306)
Supplement: Supplemental Information 8 — Engineering rock group is a polygon layer. The attributes of the data mainly include water-rich, water-rich, water-rich index and lithology. And it is one of the indispensable data in the calculation of geological hazard sensitivity. [file peerj-07-7306-s008.zip › Engineering_rock_group/Engineering_rock_group.shp.xml]

<?xml version="1.0" encoding="UTF-8"?>
<metadata xml:lang="zh"><Esri><CreaDate>20190428</CreaDate><CreaTime>19295300</CreaTime><ArcGISFormat>1.0</ArcGISFormat><SyncOnce>TRUE</SyncOnce><DataProperties><lineage><Process ToolSource="c:\program files (x86)\arcgis\desktop10.3\ArcToolbox\Toolboxes\Data Management Tools.tbx\CalculateField" Date="20170918" Time="233856">CalculateField 环境地质图层\水文地质分区_Project 富水性 "弱" VB #</Process><Process ToolSource="c:\program files (x86)\arcgis\desktop10.3\ArcToolbox\Toolboxes\Data Management Tools.tbx\CalculateField" Date="20170918" Time="233923">CalculateField 环境地质图层\水文地质分区_Project 富水性 "弱" VB #</Process><Process ToolSource="c:\program files (x86)\arcgis\desktop10.3\ArcToolbox\Toolboxes\Data Management Tools.tbx\CalculateField" Date="20170918" Time="233947">CalculateField 环境地质图层\水文地质分区_Project 富水性 "弱" VB #</Process><Process ToolSource="c:\program files (x86)\arcgis\desktop10.3\ArcToolbox\Toolboxes\Data Management Tools.tbx\CalculateField" Date="20170918" Time="234033">CalculateField 环境地质图层\水文地质分区_Project 富水性 "水" VB #</Process><Process ToolSource="c:\program files (x86)\arcgis\desktop10.3\ArcToolbox\Toolboxes\Data Management Tools.tbx\CalculateField" Date="20170918" Time="234114">CalculateField 环境地质图层\水文地质分区_Project 富水性 "极强" VB #</Process><Process ToolSource="c:\program files (x86)\arcgis\desktop10.3\ArcToolbox\Toolboxes\Data Management Tools.tbx\CalculateField" Date="20170918" Time="234145">CalculateField 环境地质图层\水文地质分区_Project 富水性 "极弱" VB #</Process><Process ToolSource="c:\program files (x86)\arcgis\desktop10.3\ArcToolbox\Toolboxes\Data Management Tools.tbx\CalculateField" Date="20170918" Time="234227">CalculateField 环境地质图层\水文地质分区_Project 富水性 "强" VB #</Process><Process ToolSource="c:\program files (x86)\arcgis\desktop10.3\ArcToolbox\Toolboxes\Data Management Tools.tbx\CalculateField" Date="20170918" Time="234307">CalculateField 环境地质图层\水文地质分区_Project 富水性 "弱" VB #</Process><Process ToolSource="c:\program files (x86)\arcgis\desktop10.3\ArcToolbox\Toolboxes\Data Management Tools.tbx\CalculateField" Date="20170918" Time="234345">CalculateField 环境地质图层\水文地质分区_Project 富水性 "中等" VB #</Process><Process ToolSource="c:\program files (x86)\arcgis\desktop10.3\ArcToolbox\Toolboxes\Data Management Tools.tbx\CalculateField" Date="20170918" Time="234422">CalculateField 环境地质图层\水文地质分区_Project 富水性 "弱" VB #</Process><Process ToolSource="c:\program files (x86)\arcgis\desktop10.3\ArcToolbox\Toolboxes\Data Management Tools.tbx\CalculateField" Date="20170918" Time="234503">CalculateField 环境地质图层\水文地质分区_Project 富水性 "中等" VB #</Process><Process ToolSource="c:\program files (x86)\arcgis\desktop10.3\ArcToolbox\Toolboxes\Data Management Tools.tbx\CalculateField" Date="20170918" Time="234553">CalculateField 环境地质图层\水文地质分区_Project 富水性 "弱" VB #</Process><Process ToolSource="c:\program files (x86)\arcgis\desktop10.3\ArcToolbox\Toolboxes\Data Management Tools.tbx\CalculateField" Date="20170918" Time="234901">CalculateField 环境地质图层\水文地质分区_Project 富水性 "强" VB #</Process><Process ToolSource="c:\program files (x86)\arcgis\desktop10.3\ArcToolbox\Toolboxes\Data Management Tools.tbx\CalculateField" Date="20170918" Time="235056">CalculateField 环境地质图层\水文地质分区_Project 富水性 "中等" VB #</Process><Process ToolSource="c:\program files (x86)\arcgis\desktop10.3\ArcToolbox\Toolboxes\Data Management Tools.tbx\CalculateField" Date="20170919" Time="103253">CalculateField 环境地质图层\水文地质分区_Project 富水指数 1 VB #</Process><Process ToolSource="c:\program files (x86)\arcgis\desktop10.3\ArcToolbox\Toolboxes\Data Management Tools.tbx\CalculateField" Date="20170919" Time="103319">CalculateField 环境地质图层\水文地质分区_Project 富水指数 0.8 VB #</Process><Process ToolSource="c:\program files (x86)\arcgis\desktop10.3\ArcToolbox\Toolboxes\Data Management Tools.tbx\CalculateField" Date="20170919" Time="103358">CalculateField 环境地质图层\水文地质分区_Project 富水指数 0.7 VB #</Process><Process ToolSource="c:\program files (x86)\arcgis\desktop10.3\ArcToolbox\Toolboxes\Data Management Tools.tbx\CalculateField" Date="20170919" Time="103428">CalculateField 环境地质图层\水文地质分区_Project 富水指数 0.5 VB #</Process><Process ToolSource="c:\program files (x86)\arcgis\desktop10.3\ArcToolbox\Toolboxes\Data Management Tools.tbx\CalculateField" Date="20170919" Time="103509">CalculateField 环境地质图层\水文地质分区_Project 富水指数 0.3 VB #</Process><Process ToolSource="c:\program files (x86)\arcgis\desktop10.3\ArcToolbox\Toolboxes\Data Management Tools.tbx\CalculateField" Date="20170919" Time="110457">CalculateField 环境地质图层\水文地质分区_Project 富水指数 0.1 VB #</Process><Process ToolSource="c:\program files (x86)\arcgis\desktop10.3\ArcToolbox\Toolboxes\Data Management Tools.tbx\CalculateField" Date="20170919" Time="175723">CalculateField 水文地质分区_Project fsx [富水程度] VB #</Process><Process ToolSource="c:\program files (x86)\arcgis\desktop10.3\ArcToolbox\Toolboxes\Data Management Tools.tbx\CalculateField" Date="20170919" Time="175843">CalculateField 水文地质分区_Project fsx [富水性] VB #</Process><Process ToolSource="c:\program files (x86)\arcgis\desktop10.3\ArcToolbox\Toolboxes\Data Management Tools.tbx\CalculateField" Date="20170925" Time="220404">CalculateField 环境地质图层\水文地质分区_Project fsx [富水程度] VB #</Process><Process ToolSource="c:\program files (x86)\arcgis\desktop10.3\ArcToolbox\Toolboxes\Data Management Tools.tbx\CalculateField" Date="20180124" Time="142228">CalculateField 水文地质分区_Project code 14 VB #</Process><Process ToolSource="c:\program files (x86)\arcgis\desktop10.3\ArcToolbox\Toolboxes\Data Management Tools.tbx\CalculateField" Date="20180124" Time="142302">CalculateField 水文地质分区_Project code 13 VB #</Process><Process ToolSource="c:\program files (x86)\arcgis\desktop10.3\ArcToolbox\Toolboxes\Data Management Tools.tbx\CalculateField" Date="20180124" Time="142337">CalculateField 水文地质分区_Project code 12 VB #</Process><Process ToolSource="c:\program files (x86)\arcgis\desktop10.3\ArcToolbox\Toolboxes\Data Management Tools.tbx\CalculateField" Date="20180124" Time="142417">CalculateField 水文地质分区_Project code 2 VB #</Process><Process ToolSource="c:\program files (x86)\arcgis\desktop10.3\ArcToolbox\Toolboxes\Data Management Tools.tbx\CalculateField" Date="20180124" Time="142453">CalculateField 水文地质分区_Project code 6 VB #</Process><Process ToolSource="c:\program files (x86)\arcgis\desktop10.3\ArcToolbox\Toolboxes\Data Management Tools.tbx\CalculateField" Date="20180124" Time="142531">CalculateField 水文地质分区_Project code 3 VB #</Process><Process ToolSource="c:\program files (x86)\arcgis\desktop10.3\ArcToolbox\Toolboxes\Data Management Tools.tbx\CalculateField" Date="20180124" Time="142705">CalculateField 水文地质分区_Project code 5 VB #</Process><Process ToolSource="c:\program files (x86)\arcgis\desktop10.3\ArcToolbox\Toolboxes\Data Management Tools.tbx\CalculateField" Date="20180124" Time="142733">CalculateField 水文地质分区_Project code 4 VB #</Process><Process ToolSource="c:\program files (x86)\arcgis\desktop10.3\ArcToolbox\Toolboxes\Data Management Tools.tbx\CalculateField" Date="20180124" Time="142821">CalculateField 水文地质分区_Project code 10 VB #</Process><Process ToolSource="c:\program files (x86)\arcgis\desktop10.3\ArcToolbox\Toolboxes\Data Management Tools.tbx\CalculateField" Date="20180124" Time="142841">CalculateField 水文地质分区_Project code 9 VB #</Process><Process ToolSource="c:\program files (x86)\arcgis\desktop10.3\ArcToolbox\Toolboxes\Data Management Tools.tbx\CalculateField" Date="20180124" Time="142905">CalculateField 水文地质分区_Project code 11 VB #</Process><Process ToolSource="c:\program files (x86)\arcgis\desktop10.3\ArcToolbox\Toolboxes\Data Management Tools.tbx\CalculateField" Date="20180124" Time="143002">CalculateField 水文地质分区_Project code 7 VB #</Process><Process ToolSource="c:\program files (x86)\arcgis\desktop10.3\ArcToolbox\Toolboxes\Data Management Tools.tbx\CalculateField" Date="20180124" Time="143136">CalculateField 水文地质分区_Project code 8 VB #</Process><Process ToolSource="c:\program files (x86)\arcgis\desktop10.3\ArcToolbox\Toolboxes\Data Management Tools.tbx\CalculateField" Date="20180124" Time="143603">CalculateField 水文地质分区_Project code 1 VB #</Process><Process ToolSource="c:\program files (x86)\arcgis\desktop10.3\ArcToolbox\Toolboxes\Data Management Tools.tbx\CalculateField" Date="20180520" Time="230641">CalculateField 水文地质分区_Project class 1 VB #</Process><Process ToolSource="c:\program files (x86)\arcgis\desktop10.3\ArcToolbox\Toolboxes\Data Management Tools.tbx\CalculateField" Date="20180520" Time="231229">CalculateField 水文地质分区_Project class 2 VB #</Process><Process ToolSource="c:\program files (x86)\arcgis\desktop10.3\ArcToolbox\Toolboxes\Data Management Tools.tbx\CalculateField" Date="20180520" Time="231412">CalculateField 水文地质分区_Project class 2 VB #</Process><Process ToolSource="c:\program files (x86)\arcgis\desktop10.3\ArcToolbox\Toolboxes\Data Management Tools.tbx\CalculateField" Date="20180520" Time="231703">CalculateField 水文地质分区_Project class 3 VB #</Process><Process ToolSource="c:\program files (x86)\arcgis\desktop10.3\ArcToolbox\Toolboxes\Data Management Tools.tbx\CalculateField" Date="20180520" Time="232022">CalculateField 水文地质分区_Project class 4 VB #</Process><Process ToolSource="c:\program files (x86)\arcgis\desktop10.3\ArcToolbox\Toolboxes\Data Management Tools.tbx\CalculateField" Date="20180520" Time="232546">CalculateField 水文地质分区_Project class 5 VB #</Process><Process ToolSource="c:\program files (x86)\arcgis\desktop10.2\ArcToolbox\Toolboxes\Data Management Tools.tbx\CalculateField" Date="20181010" Time="094224">CalculateField 水文地质分区_Project 岩性 [富水程度] VB #</Process></lineage><itemProps><itemLocation><linkage Sync="TRUE">file://\\DCDN-20180404ZM\C\Users\Administrator\Desktop\英文投稿\论文一审\data\Engineering_rock_group\Export_Output</linkage><protocol Sync="TRUE">Local Area Network</protocol></itemLocation></itemProps><copyHistory><copy source="C:\Users\Administrator\Desktop\英文投稿\论文一审\data\Export_Output" dest="\\DCDN-20180404ZM\C\Users\Administrator\Desktop\英文投稿\论文一审\data\Engineering_rock_group\Export_Output" date="20190428" time="19300500"></copy></copyHistory></DataProperties></Esri></metadata>
