# Supplementary material for: Establishing an ecological security pattern for urban agglomeration, taking ecosystem services and human interference factors into consideration
Source: PeerJ. 2019 Jul 15;7:e7306. doi: 10.7717/peerj.7306 (PMC6637928; doi:10.7717/peerj.7306)
Supplement: Supplemental Information 9 — Expressway is a line layer. This data is obtained by vectorizing the national roads in the Beijing-Tianjin-Hebei 1:10 million basic planning data. A total of 87 line features are included in these line layers. [file peerj-07-7306-s009.zip]

Archive with 8 entries (7 files):
- Expressway/
- Expressway/Expressway.dbf
- Expressway/Expressway.prj
- Expressway/Expressway.sbn
- Expressway/Expressway.sbx
- Expressway/Expressway.shp
- Expressway/Expressway.shp.xml
- Expressway/Expressway.shx
