# Supplementary material for: Establishing an ecological security pattern for urban agglomeration, taking ecosystem services and human interference factors into consideration
Source: PeerJ. 2019 Jul 15;7:e7306. doi: 10.7717/peerj.7306 (PMC6637928; doi:10.7717/peerj.7306)
Supplement: Supplemental Information 10 — The fault zone is the line layer, there are 220 fault zones in this paper. Different fault zones have different linear properties, including quaternary and bedrock zones. And it is one of the indispensable data in the calculation of geological hazard sensitivity. [file peerj-07-7306-s010.zip › Fault_zone/Fault_zone.prj]

PROJCS["WGS_1984_Albers",GEOGCS["GCS_WGS_1984",DATUM["D_WGS_1984",SPHEROID["WGS_1984",6378137.0,298.257223563]],PRIMEM["Greenwich",0.0],UNIT["Degree",0.0174532925199433]],PROJECTION["Albers"],PARAMETER["False_Easting",0.0],PARAMETER["False_Northing",0.0],PARAMETER["Central_Meridian",105.0],PARAMETER["Standard_Parallel_1",25.0],PARAMETER["Standard_Parallel_2",47.0],PARAMETER["Latitude_Of_Origin",0.0],UNIT["Meter",1.0]]
