# Supplementary material for: Establishing an ecological security pattern for urban agglomeration, taking ecosystem services and human interference factors into consideration
Source: PeerJ. 2019 Jul 15;7:e7306. doi: 10.7717/peerj.7306 (PMC6637928; doi:10.7717/peerj.7306)
Supplement: Supplemental Information 11 — Geological hazard sensitivity is raster data, The sensitivity index of geological hazards used nine indicators to calculate the total distribution weight of the layers. The weight of each index was determined by an analytic hierarchy process. Nine indicators includes density of geological hazards, euclidean distance of faults, earthquake acceleration, slope, waviness, slope position, engineering rock group, normalized difference vegetation index and precipitation. Geological hazard sensitivity is calculated through the Raster Calculator module in GIS. [file peerj-07-7306-s011.zip]

Archive with 6 entries (5 files):
- geological hazard sensitivity/
- geological hazard sensitivity/geological hazard sensitivity.tfw
- geological hazard sensitivity/geological hazard sensitivity.tif
- geological hazard sensitivity/geological hazard sensitivity.tif.aux.xml
- geological hazard sensitivity/geological hazard sensitivity.tif.ovr
- geological hazard sensitivity/geological hazard sensitivity.tif.xml
