# Supplementary material for: Establishing an ecological security pattern for urban agglomeration, taking ecosystem services and human interference factors into consideration
Source: PeerJ. 2019 Jul 15;7:e7306. doi: 10.7717/peerj.7306 (PMC6637928; doi:10.7717/peerj.7306)
Supplement: Supplemental Information 12 — Geological disaster point is a point layer. This paper has identified 6167 geological disasters. The identified geological hazards include various types of disasters such as landslides, mudslides and ground collapses. [file peerj-07-7306-s012.zip]

Archive with 8 entries (7 files):
- Geological_disaster_point/
- Geological_disaster_point/Geological_disaster_point.dbf
- Geological_disaster_point/Geological_disaster_point.prj
- Geological_disaster_point/Geological_disaster_point.sbn
- Geological_disaster_point/Geological_disaster_point.sbx
- Geological_disaster_point/Geological_disaster_point.shp
- Geological_disaster_point/Geological_disaster_point.shp.xml
- Geological_disaster_point/Geological_disaster_point.shx
