# Supplementary material for: Establishing an ecological security pattern for urban agglomeration, taking ecosystem services and human interference factors into consideration
Source: PeerJ. 2019 Jul 15;7:e7306. doi: 10.7717/peerj.7306 (PMC6637928; doi:10.7717/peerj.7306)
Supplement: Supplemental Information 12 — Geological disaster point is a point layer. This paper has identified 6167 geological disasters. The identified geological hazards include various types of disasters such as landslides, mudslides and ground collapses. [file peerj-07-7306-s012.zip › Geological_disaster_point/Geological_disaster_point.shp.xml]

<?xml version="1.0" encoding="UTF-8"?>
<metadata xml:lang="zh"><Esri><CreaDate>20190428</CreaDate><CreaTime>19325900</CreaTime><ArcGISFormat>1.0</ArcGISFormat><SyncOnce>FALSE</SyncOnce><DataProperties><lineage><Process ToolSource="c:\program files (x86)\arcgis\desktop10.3\ArcToolbox\Toolboxes\Data Management Tools.tbx\CalculateField" Date="20180704" Time="110705">CalculateField 灾害点合并 来源 "河北地质灾害图集" VB #</Process><Process ToolSource="c:\program files (x86)\arcgis\desktop10.3\ArcToolbox\Toolboxes\Data Management Tools.tbx\CalculateField" Date="20180704" Time="111653">CalculateField 灾害点合并 灾害类型 [类型] VB #</Process><Process ToolSource="c:\program files (x86)\arcgis\desktop10.3\ArcToolbox\Toolboxes\Data Management Tools.tbx\CalculateField" Date="20180722" Time="172651">CalculateField 地质灾害点 灾害类型 "滑坡" VB #</Process><Process ToolSource="c:\program files (x86)\arcgis\desktop10.3\ArcToolbox\Toolboxes\Data Management Tools.tbx\CalculateField" Date="20180722" Time="172834">CalculateField 地质灾害点 灾害类型 "地面塌陷" VB #</Process></lineage><itemProps><itemName Sync="TRUE">灾害点合并_Merge1</itemName><imsContentType Sync="TRUE">002</imsContentType><itemLocation><linkage Sync="TRUE">file://\\DCDN-20180404ZM\C\Users\Administrator\Desktop\英文投稿\论文一审\data\Geological_disaster_point\Export_Output</linkage><protocol Sync="TRUE">Local Area Network</protocol></itemLocation></itemProps><coordRef><type Sync="TRUE">Projected</type><geogcsn Sync="TRUE">GCS_WGS_1984</geogcsn><csUnits Sync="TRUE">Linear Unit: Meter (1.000000)</csUnits><projcsn Sync="TRUE">WGS_1984_UTM_Zone_50N</projcsn><peXml Sync="TRUE">&lt;ProjectedCoordinateSystem xsi:type='typens:ProjectedCoordinateSystem' xmlns:xsi='http://www.w3.org/2001/XMLSchema-instance' xmlns:xs='http://www.w3.org/2001/XMLSchema' xmlns:typens='http://www.esri.com/schemas/ArcGIS/10.3'&gt;&lt;WKT&gt;PROJCS[&amp;quot;WGS_1984_UTM_Zone_50N&amp;quot;,GEOGCS[&amp;quot;GCS_WGS_1984&amp;quot;,DATUM[&amp;quot;D_WGS_1984&amp;quot;,SPHEROID[&amp;quot;WGS_1984&amp;quot;,6378137.0,298.257223563]],PRIMEM[&amp;quot;Greenwich&amp;quot;,0.0],UNIT[&amp;quot;Degree&amp;quot;,0.0174532925199433]],PROJECTION[&amp;quot;Transverse_Mercator&amp;quot;],PARAMETER[&amp;quot;false_easting&amp;quot;,500000.0],PARAMETER[&amp;quot;false_northing&amp;quot;,0.0],PARAMETER[&amp;quot;central_meridian&amp;quot;,117.0],PARAMETER[&amp;quot;scale_factor&amp;quot;,0.9996],PARAMETER[&amp;quot;latitude_of_origin&amp;quot;,0.0],UNIT[&amp;quot;Meters&amp;quot;,1.0],AUTHORITY[&amp;quot;EPSG&amp;quot;,32650]]&lt;/WKT&gt;&lt;XOrigin&gt;-5120900&lt;/XOrigin&gt;&lt;YOrigin&gt;-9998100&lt;/YOrigin&gt;&lt;XYScale&gt;10000&lt;/XYScale&gt;&lt;ZOrigin&gt;-100000&lt;/ZOrigin&gt;&lt;ZScale&gt;10000&lt;/ZScale&gt;&lt;MOrigin&gt;-100000&lt;/MOrigin&gt;&lt;MScale&gt;10000&lt;/MScale&gt;&lt;XYTolerance&gt;0.001&lt;/XYTolerance&gt;&lt;ZTolerance&gt;0.001&lt;/ZTolerance&gt;&lt;MTolerance&gt;0.001&lt;/MTolerance&gt;&lt;HighPrecision&gt;true&lt;/HighPrecision&gt;&lt;WKID&gt;32650&lt;/WKID&gt;&lt;LatestWKID&gt;32650&lt;/LatestWKID&gt;&lt;/ProjectedCoordinateSystem&gt;</peXml></coordRef><copyHistory><copy source="C:\Users\Administrator\Desktop\英文投稿\论文一审\data\Export_Output" dest="\\DCDN-20180404ZM\C\Users\Administrator\Desktop\英文投稿\论文一审\data\Geological_disaster_point\Export_Output" date="20190428" time="19331000"></copy></copyHistory></DataProperties><SyncDate>20180704</SyncDate><SyncTime>11173200</SyncTime><ModDate>20180704</ModDate><ModTime>11173200</ModTime></Esri><dataIdInfo><envirDesc Sync="TRUE"> Version 6.2 (Build 9200) ; Esri ArcGIS 10.3.0.4322</envirDesc><dataLang><languageCode value="zho" Sync="TRUE"></languageCode><countryCode value="CHN" Sync="TRUE"></countryCode></dataLang><idCitation><resTitle Sync="TRUE">灾害点合并_Merge1</resTitle><presForm><PresFormCd value="005" Sync="TRUE"></PresFormCd></presForm></idCitation><spatRpType><SpatRepTypCd value="001" Sync="TRUE"></SpatRepTypCd></spatRpType></dataIdInfo><mdLang><languageCode value="zho" Sync="TRUE"></languageCode><countryCode value="CHN" Sync="TRUE"></countryCode></mdLang><distInfo><distFormat><formatName Sync="TRUE">File Geodatabase Feature Class</formatName></distFormat></distInfo><mdHrLv><ScopeCd value="005" Sync="TRUE"></ScopeCd></mdHrLv><mdHrLvName Sync="TRUE">dataset</mdHrLvName><refSysInfo><RefSystem><refSysID><identCode code="32650" Sync="TRUE"></identCode><idCodeSpace Sync="TRUE">EPSG</idCodeSpace><idVersion Sync="TRUE">8.2.6</idVersion></refSysID></RefSystem></refSysInfo><spatRepInfo><VectSpatRep><geometObjs Name="灾害点合并_Merge1"><geoObjTyp><GeoObjTypCd value="004" Sync="TRUE"></GeoObjTypCd></geoObjTyp><geoObjCnt Sync="TRUE">0</geoObjCnt></geometObjs><topLvl><TopoLevCd value="001" Sync="TRUE"></TopoLevCd></topLvl></VectSpatRep></spatRepInfo><spdoinfo><ptvctinf><esriterm Name="灾害点合并_Merge1"><efeatyp Sync="TRUE">Simple</efeatyp><efeageom code="1" Sync="TRUE"></efeageom><esritopo Sync="TRUE">FALSE</esritopo><efeacnt Sync="TRUE">0</efeacnt><spindex Sync="TRUE">TRUE</spindex><linrefer Sync="TRUE">FALSE</linrefer></esriterm></ptvctinf></spdoinfo><eainfo><detailed Name="灾害点合并_Merge1"><enttyp><enttypl Sync="TRUE">灾害点合并_Merge1</enttypl><enttypt Sync="TRUE">Feature Class</enttypt><enttypc Sync="TRUE">0</enttypc></enttyp><attr><attrlabl Sync="TRUE">OBJECTID</attrlabl><attalias Sync="TRUE">OBJECTID</attalias><attrtype Sync="TRUE">OID</attrtype><attwidth Sync="TRUE">4</attwidth><atprecis Sync="TRUE">0</atprecis><attscale Sync="TRUE">0</attscale><attrdef Sync="TRUE">Internal feature number.</attrdef><attrdefs Sync="TRUE">Esri</attrdefs><attrdomv><udom Sync="TRUE">Sequential unique whole numbers that are automatically generated.</udom></attrdomv></attr><attr><attrlabl Sync="TRUE">Shape</attrlabl><attalias Sync="TRUE">Shape</attalias><attrtype Sync="TRUE">Geometry</attrtype><attwidth Sync="TRUE">0</attwidth><atprecis Sync="TRUE">0</atprecis><attscale Sync="TRUE">0</attscale><attrdef Sync="TRUE">Feature geometry.</attrdef><attrdefs Sync="TRUE">Esri</attrdefs><attrdomv><udom Sync="TRUE">Coordinates defining the features.</udom></attrdomv></attr><attr><attrlabl Sync="TRUE">ID</attrlabl><attalias Sync="TRUE">ID</attalias><attrtype Sync="TRUE">Integer</attrtype><attwidth Sync="TRUE">4</attwidth><atprecis Sync="TRUE">0</atprecis><attscale Sync="TRUE">0</attscale></attr><attr><attrlabl Sync="TRUE">规模</attrlabl><attalias Sync="TRUE">规模</attalias><attrtype Sync="TRUE">String</attrtype><attwidth Sync="TRUE">20</attwidth><atprecis Sync="TRUE">0</atprecis><attscale Sync="TRUE">0</attscale></attr><attr><attrlabl Sync="TRUE">稳定性</attrlabl><attalias Sync="TRUE">稳定性</attalias><attrtype Sync="TRUE">String</attrtype><attwidth Sync="TRUE">20</attwidth><atprecis Sync="TRUE">0</atprecis><attscale Sync="TRUE">0</attscale></attr><attr><attrlabl Sync="TRUE">来源</attrlabl><attalias Sync="TRUE">来源</attalias><attrtype Sync="TRUE">String</attrtype><attwidth Sync="TRUE">50</attwidth><atprecis Sync="TRUE">0</atprecis><attscale Sync="TRUE">0</attscale></attr><attr><attrlabl Sync="TRUE">灾害类型</attrlabl><attalias Sync="TRUE">灾害类型</attalias><attrtype Sync="TRUE">String</attrtype><attwidth Sync="TRUE">50</attwidth><atprecis Sync="TRUE">0</atprecis><attscale Sync="TRUE">0</attscale></attr></detailed></eainfo><mdDateSt Sync="TRUE">20180704</mdDateSt></metadata>
