# Supplementary material for: Establishing an ecological security pattern for urban agglomeration, taking ecosystem services and human interference factors into consideration
Source: PeerJ. 2019 Jul 15;7:e7306. doi: 10.7717/peerj.7306 (PMC6637928; doi:10.7717/peerj.7306)
Supplement: Supplemental Information 13 — The year of land use is 2015, and its spatial resolution is 30m. Data were obtained by visual interpretation of Landsat8 OLI imagery. [file peerj-07-7306-s013.zip]

Archive with 7 entries (6 files):
- land use/
- land use/land use.tfw
- land use/land use.tif
- land use/land use.tif.aux.xml
- land use/land use.tif.ovr
- land use/land use.tif.vat.dbf
- land use/land use.tif.xml
