# Supplementary material for: Establishing an ecological security pattern for urban agglomeration, taking ecosystem services and human interference factors into consideration
Source: PeerJ. 2019 Jul 15;7:e7306. doi: 10.7717/peerj.7306 (PMC6637928; doi:10.7717/peerj.7306)
Supplement: Supplemental Information 13 — The year of land use is 2015, and its spatial resolution is 30m. Data were obtained by visual interpretation of Landsat8 OLI imagery. [file peerj-07-7306-s013.zip › land use/land use.tfw]

30.0000000000
0.0000000000
0.0000000000
-30.0000000000
4728489.3749914728
4661461.0256149042
