# Supplementary material for: Establishing an ecological security pattern for urban agglomeration, taking ecosystem services and human interference factors into consideration
Source: PeerJ. 2019 Jul 15;7:e7306. doi: 10.7717/peerj.7306 (PMC6637928; doi:10.7717/peerj.7306)
Supplement: Supplemental Information 13 — The year of land use is 2015, and its spatial resolution is 30m. Data were obtained by visual interpretation of Landsat8 OLI imagery. [file peerj-07-7306-s013.zip › land use/land use.tif.aux.xml]

<PAMDataset>
  <Metadata>
    <MDI key="DataType">Generic</MDI>
  </Metadata>
  <Metadata domain="Esri">
    <MDI key="PyramidResamplingType">NEAREST</MDI>
  </Metadata>
  <PAMRasterBand band="1">
    <Histograms>
      <HistItem>
        <HistMin>-0.5</HistMin>
        <HistMax>6.5</HistMax>
        <BucketCount>7</BucketCount>
        <IncludeOutOfRange>1</IncludeOutOfRange>
        <Approximate>0</Approximate>
        <HistCounts>0|78738618|21226193|6802049|104046076|28959948|730698</HistCounts>
      </HistItem>
    </Histograms>
    <GDALRasterAttributeTable>
      <FieldDefn index="0">
        <Name>OID</Name>
        <Type>0</Type>
        <Usage>0</Usage>
      </FieldDefn>
      <FieldDefn index="1">
        <Name>Value</Name>
        <Type>0</Type>
        <Usage>0</Usage>
      </FieldDefn>
      <FieldDefn index="2">
        <Name>Count</Name>
        <Type>1</Type>
        <Usage>0</Usage>
      </FieldDefn>
      <Row index="0">
        <F>0</F>
        <F>1</F>
        <F>78738618</F>
      </Row>
      <Row index="1">
        <F>1</F>
        <F>2</F>
        <F>21226193</F>
      </Row>
      <Row index="2">
        <F>2</F>
        <F>3</F>
        <F>6802049</F>
      </Row>
      <Row index="3">
        <F>3</F>
        <F>4</F>
        <F>104046076</F>
      </Row>
      <Row index="4">
        <F>4</F>
        <F>5</F>
        <F>28959948</F>
      </Row>
      <Row index="5">
        <F>5</F>
        <F>6</F>
        <F>730698</F>
      </Row>
    </GDALRasterAttributeTable>
    <Metadata>
      <MDI key="STATISTICS_MINIMUM">1</MDI>
      <MDI key="STATISTICS_MAXIMUM">6</MDI>
      <MDI key="STATISTICS_MEAN">2.9395212209355</MDI>
      <MDI key="STATISTICS_STDDEV">1.5283254390802</MDI>
      <MDI key="STATISTICS_SKIPFACTORX">1</MDI>
      <MDI key="STATISTICS_SKIPFACTORY">1</MDI>
      <MDI key="STATISTICS_EXCLUDEDVALUES"></MDI>
      <MDI key="STATISTICS_COVARIANCES">2.33577864773959</MDI>
    </Metadata>
  </PAMRasterBand>
</PAMDataset>
