# Supplementary material for: Establishing an ecological security pattern for urban agglomeration, taking ecosystem services and human interference factors into consideration
Source: PeerJ. 2019 Jul 15;7:e7306. doi: 10.7717/peerj.7306 (PMC6637928; doi:10.7717/peerj.7306)
Supplement: Supplemental Information 14 — The leisure and recreation service mainly considers the wetlands of the Beijing-Tianjin-Hebei urban agglomeration. Buffer zones of pedestrian walking distance to these wetlands of 5, 10, 15, 20, and 25 minutes (min) were analyzed, which are included in different levels of leisure and recreation. [file peerj-07-7306-s014.zip]

Archive with 6 entries (5 files):
- leisure and recreation service/
- leisure and recreation service/leisure and recreation service.tfw
- leisure and recreation service/leisure and recreation service.tif
- leisure and recreation service/leisure and recreation service.tif.aux.xml
- leisure and recreation service/leisure and recreation service.tif.ovr
- leisure and recreation service/leisure and recreation service.tif.vat.dbf
