# Supplementary material for: Establishing an ecological security pattern for urban agglomeration, taking ecosystem services and human interference factors into consideration
Source: PeerJ. 2019 Jul 15;7:e7306. doi: 10.7717/peerj.7306 (PMC6637928; doi:10.7717/peerj.7306)
Supplement: Supplemental Information 15 — This is raster data and the slope length factor in the USLE model. [file peerj-07-7306-s015.zip]

Archive with 6 entries (5 files):
- LS/
- LS/LS.tfw
- LS/LS.tif
- LS/LS.tif.aux.xml
- LS/LS.tif.ovr
- LS/LS.tif.xml
