# Supplementary material for: Establishing an ecological security pattern for urban agglomeration, taking ecosystem services and human interference factors into consideration
Source: PeerJ. 2019 Jul 15;7:e7306. doi: 10.7717/peerj.7306 (PMC6637928; doi:10.7717/peerj.7306)
Supplement: Supplemental Information 15 — This is raster data and the slope length factor in the USLE model. [file peerj-07-7306-s015.zip › LS/LS.tfw]

1000.0000000000
0.0000000000
0.0000000000
-1000.0000000000
4684541.8382810168
4684031.0661352826
