# Supplementary material for: Establishing an ecological security pattern for urban agglomeration, taking ecosystem services and human interference factors into consideration
Source: PeerJ. 2019 Jul 15;7:e7306. doi: 10.7717/peerj.7306 (PMC6637928; doi:10.7717/peerj.7306)
Supplement: Supplemental Information 15 — This is raster data and the slope length factor in the USLE model. [file peerj-07-7306-s015.zip › LS/LS.tif.aux.xml]

<PAMDataset>
  <Metadata>
    <MDI key="DataType">Generic</MDI>
  </Metadata>
  <Metadata domain="Esri">
    <MDI key="PyramidResamplingType">NEAREST</MDI>
  </Metadata>
  <PAMRasterBand band="1">
    <Histograms>
      <HistItem>
        <HistMin>0</HistMin>
        <HistMax>150</HistMax>
        <BucketCount>256</BucketCount>
        <IncludeOutOfRange>1</IncludeOutOfRange>
        <Approximate>0</Approximate>
        <HistCounts>85631|30614|29514|10294|16993|3826|4665|5308|2759|2769|2324|1857|1647|1409|1211|1161|988|839|726|692|619|586|507|485|459|418|353|339|329|273|290|262|274|247|211|212|204|217|160|171|147|165|140|137|132|112|110|119|112|80|88|96|97|69|81|79|78|79|56|65|58|64|64|62|51|58|52|54|41|43|41|39|39|44|42|32|33|36|37|34|27|31|29|27|33|34|34|31|14|18|25|22|22|18|22|18|14|21|18|19|16|18|12|17|21|14|14|15|12|17|13|10|15|10|23|11|16|13|7|15|12|6|15|10|11|8|12|11|9|10|12|6|16|3|11|8|5|10|6|8|9|5|7|5|5|4|6|7|8|5|10|2|7|6|6|4|5|3|4|7|9|6|2|4|6|4|2|9|3|4|1|5|8|4|6|9|3|9|5|3|4|5|6|4|5|1|3|1|3|6|1|4|2|3|2|1|1|1|4|2|3|3|4|1|3|1|1|3|4|2|5|2|1|4|1|5|6|3|0|3|4|1|1|2|4|4|1|2|1|6|1|1|3|2|4|3|0|1|0|3|0|0|3|2|1|1|1|2|2|1|3|0|2|1|1|287</HistCounts>
      </HistItem>
    </Histograms>
    <Metadata>
      <MDI key="STATISTICS_MINIMUM">0</MDI>
      <MDI key="STATISTICS_MAXIMUM">150</MDI>
      <MDI key="STATISTICS_MEAN">3.11550652302</MDI>
      <MDI key="STATISTICS_STDDEV">9.4251423055191</MDI>
      <MDI key="STATISTICS_SKIPFACTORX">1</MDI>
      <MDI key="STATISTICS_SKIPFACTORY">1</MDI>
      <MDI key="STATISTICS_EXCLUDEDVALUES"></MDI>
      <MDI key="STATISTICS_COVARIANCES">88.8333074792862</MDI>
    </Metadata>
  </PAMRasterBand>
</PAMDataset>
