# Supplementary material for: Establishing an ecological security pattern for urban agglomeration, taking ecosystem services and human interference factors into consideration
Source: PeerJ. 2019 Jul 15;7:e7306. doi: 10.7717/peerj.7306 (PMC6637928; doi:10.7717/peerj.7306)
Supplement: Supplemental Information 16 — Normalized difference vegetation index is raster data. The time of Normalized difference vegetation index data is 2015. The data range is from 0-1. [file peerj-07-7306-s016.zip]

Archive with 6 entries (5 files):
- ndvi/
- ndvi/ndvi.tfw
- ndvi/ndvi.tif
- ndvi/ndvi.tif.aux.xml
- ndvi/ndvi.tif.ovr
- ndvi/ndvi.tif.xml
