# Supplementary material for: Establishing an ecological security pattern for urban agglomeration, taking ecosystem services and human interference factors into consideration
Source: PeerJ. 2019 Jul 15;7:e7306. doi: 10.7717/peerj.7306 (PMC6637928; doi:10.7717/peerj.7306)
Supplement: Supplemental Information 16 — Normalized difference vegetation index is raster data. The time of Normalized difference vegetation index data is 2015. The data range is from 0-1. [file peerj-07-7306-s016.zip › ndvi/ndvi.tfw]

926.6254330558
0.0000000000
0.0000000000
-926.6254330558
4729088.3815634837
4661150.2740096226
