# Supplementary material for: Establishing an ecological security pattern for urban agglomeration, taking ecosystem services and human interference factors into consideration
Source: PeerJ. 2019 Jul 15;7:e7306. doi: 10.7717/peerj.7306 (PMC6637928; doi:10.7717/peerj.7306)
Supplement: Supplemental Information 16 — Normalized difference vegetation index is raster data. The time of Normalized difference vegetation index data is 2015. The data range is from 0-1. [file peerj-07-7306-s016.zip › ndvi/ndvi.tif.aux.xml]

<PAMDataset>
  <Metadata>
    <MDI key="DataType">Generic</MDI>
  </Metadata>
  <Metadata domain="Esri">
    <MDI key="PyramidResamplingType">NEAREST</MDI>
  </Metadata>
  <PAMRasterBand band="1">
    <Histograms>
      <HistItem>
        <HistMin>0</HistMin>
        <HistMax>1</HistMax>
        <BucketCount>256</BucketCount>
        <IncludeOutOfRange>1</IncludeOutOfRange>
        <Approximate>0</Approximate>
        <HistCounts>2143|12|7|7|6|7|2|1|3|3|3|5|10|7|9|9|12|10|7|17|9|15|15|10|6|8|4|13|10|17|8|7|10|12|9|19|17|9|19|11|14|11|20|10|18|7|11|19|8|19|19|12|14|20|16|21|18|24|26|31|30|35|26|31|37|38|20|48|53|45|50|50|51|43|58|81|75|81|89|91|100|77|89|98|99|96|110|96|118|104|116|143|123|158|131|132|160|169|177|168|192|229|236|206|247|254|280|281|317|284|307|333|349|368|368|416|413|422|420|456|525|547|495|533|552|590|578|609|657|669|720|707|760|763|785|791|825|864|896|943|926|919|1058|1130|1160|1132|1241|1213|1257|1376|1317|1401|1289|1571|1501|1612|1673|1718|1713|1795|1801|1890|2029|2061|2059|2048|2229|2177|2291|2284|2466|2558|2543|2522|2656|2708|2831|2786|2921|2938|3080|3031|3188|3175|3090|3386|3287|3366|3392|3466|3594|3479|3509|3616|3605|3640|3672|3790|3675|3763|3614|3536|3601|3445|3738|3469|3456|3333|3373|3243|3185|3038|3062|3008|2830|2778|2594|2608|2413|2219|2129|1925|1773|1666|1529|1371|1134|1151|943|852|709|571|465|403|288|262|226|180|212|166|129|151|103|111|118|116|107|75|89|57|89|44|33|43|29|3</HistCounts>
      </HistItem>
    </Histograms>
    <Metadata>
      <MDI key="STATISTICS_MINIMUM">0</MDI>
      <MDI key="STATISTICS_MAXIMUM">1</MDI>
      <MDI key="STATISTICS_MEAN">0.71064140789036</MDI>
      <MDI key="STATISTICS_STDDEV">0.13914394175441</MDI>
      <MDI key="STATISTICS_SKIPFACTORX">1</MDI>
      <MDI key="STATISTICS_SKIPFACTORY">1</MDI>
      <MDI key="STATISTICS_EXCLUDEDVALUES"></MDI>
      <MDI key="STATISTICS_COVARIANCES">1.93610365269537E-02</MDI>
    </Metadata>
  </PAMRasterBand>
</PAMDataset>
