# Supplementary material for: Establishing an ecological security pattern for urban agglomeration, taking ecosystem services and human interference factors into consideration
Source: PeerJ. 2019 Jul 15;7:e7306. doi: 10.7717/peerj.7306 (PMC6637928; doi:10.7717/peerj.7306)
Supplement: Supplemental Information 16 — Normalized difference vegetation index is raster data. The time of Normalized difference vegetation index data is 2015. The data range is from 0-1. [file peerj-07-7306-s016.zip › ndvi/ndvi.tif.xml]

<?xml version="1.0" encoding="UTF-8"?>
<metadata xml:lang="zh"><Esri><CreaDate>20190428</CreaDate><CreaTime>19343500</CreaTime><ArcGISFormat>1.0</ArcGISFormat><SyncOnce>TRUE</SyncOnce><DataProperties><itemProps><itemLocation><linkage Sync="TRUE">file://\\DCDN-20180404ZM\C\Users\Administrator\Desktop\英文投稿\论文一审\data\ndvi\ndvi1.tif</linkage><protocol Sync="TRUE">Local Area Network</protocol></itemLocation></itemProps><copyHistory><copy source="C:\Users\Administrator\Desktop\英文投稿\论文一审\data\ndvi1.tif" dest="\\DCDN-20180404ZM\C\Users\Administrator\Desktop\英文投稿\论文一审\data\ndvi\ndvi1.tif" date="20190428" time="19343500"></copy></copyHistory></DataProperties></Esri></metadata>
