# Supplementary material for: Establishing an ecological security pattern for urban agglomeration, taking ecosystem services and human interference factors into consideration
Source: PeerJ. 2019 Jul 15;7:e7306. doi: 10.7717/peerj.7306 (PMC6637928; doi:10.7717/peerj.7306)
Supplement: Supplemental Information 17 — Night lighting is raster data. In order to facilitate unified calculation, its scope is standardized to 0-1. The highest values of the night light index were mainly distributed in the economically developed cities. [file peerj-07-7306-s017.zip]

Archive with 6 entries (5 files):
- night lighting/
- night lighting/night lighting.tfw
- night lighting/night lighting.tif
- night lighting/night lighting.tif.aux.xml
- night lighting/night lighting.tif.ovr
- night lighting/night lighting.tif.xml
