# Supplementary material for: Establishing an ecological security pattern for urban agglomeration, taking ecosystem services and human interference factors into consideration
Source: PeerJ. 2019 Jul 15;7:e7306. doi: 10.7717/peerj.7306 (PMC6637928; doi:10.7717/peerj.7306)
Supplement: Supplemental Information 17 — Night lighting is raster data. In order to facilitate unified calculation, its scope is standardized to 0-1. The highest values of the night light index were mainly distributed in the economically developed cities. [file peerj-07-7306-s017.zip › night lighting/night lighting.tfw]

1000.0000000000
0.0000000000
0.0000000000
-1000.0000000000
4684545.7721586935
4683969.0871199565
