# Supplementary material for: Establishing an ecological security pattern for urban agglomeration, taking ecosystem services and human interference factors into consideration
Source: PeerJ. 2019 Jul 15;7:e7306. doi: 10.7717/peerj.7306 (PMC6637928; doi:10.7717/peerj.7306)
Supplement: Supplemental Information 17 — Night lighting is raster data. In order to facilitate unified calculation, its scope is standardized to 0-1. The highest values of the night light index were mainly distributed in the economically developed cities. [file peerj-07-7306-s017.zip › night lighting/night lighting.tif.aux.xml]

<PAMDataset>
  <Metadata>
    <MDI key="DataType">Generic</MDI>
  </Metadata>
  <Metadata domain="Esri">
    <MDI key="PyramidResamplingType">NEAREST</MDI>
  </Metadata>
  <PAMRasterBand band="1">
    <Histograms>
      <HistItem>
        <HistMin>0</HistMin>
        <HistMax>1</HistMax>
        <BucketCount>256</BucketCount>
        <IncludeOutOfRange>1</IncludeOutOfRange>
        <Approximate>0</Approximate>
        <HistCounts>8604|0|0|0|58090|0|0|0|21257|0|0|0|16194|0|0|0|0|13987|0|0|0|12262|0|0|0|10517|0|0|0|8479|0|0|0|0|6748|0|0|0|5656|0|0|0|4607|0|0|0|3935|0|0|0|0|3248|0|0|0|2747|0|0|0|2390|0|0|0|2113|0|0|0|0|1831|0|0|0|1607|0|0|0|1371|0|0|0|1341|0|0|0|0|1168|0|0|0|1113|0|0|0|1006|0|0|0|987|0|0|0|0|838|0|0|0|788|0|0|0|817|0|0|0|753|0|0|0|0|682|0|0|0|669|0|0|0|640|0|0|0|562|0|0|0|0|574|0|0|0|597|0|0|0|572|0|0|0|481|0|0|0|0|528|0|0|0|541|0|0|0|460|0|0|0|478|0|0|0|0|453|0|0|0|445|0|0|0|436|0|0|0|453|0|0|0|0|412|0|0|0|401|0|0|0|457|0|0|0|425|0|0|0|0|442|0|0|0|452|0|0|0|457|0|0|0|432|0|0|0|0|461|0|0|0|479|0|0|0|487|0|0|0|512|0|0|0|0|592|0|0|0|714|0|0|0|903|0|0|0|1906|0|0|0|0|4031</HistCounts>
      </HistItem>
    </Histograms>
    <Metadata>
      <MDI key="STATISTICS_MINIMUM">0</MDI>
      <MDI key="STATISTICS_MAXIMUM">1</MDI>
      <MDI key="STATISTICS_MEAN">0.15784592729395</MDI>
      <MDI key="STATISTICS_STDDEV">0.23808616979525</MDI>
      <MDI key="STATISTICS_SKIPFACTORX">1</MDI>
      <MDI key="STATISTICS_SKIPFACTORY">1</MDI>
      <MDI key="STATISTICS_EXCLUDEDVALUES"></MDI>
      <MDI key="STATISTICS_COVARIANCES">5.66850242477747E-02</MDI>
    </Metadata>
  </PAMRasterBand>
</PAMDataset>
