# Supplementary material for: Establishing an ecological security pattern for urban agglomeration, taking ecosystem services and human interference factors into consideration
Source: PeerJ. 2019 Jul 15;7:e7306. doi: 10.7717/peerj.7306 (PMC6637928; doi:10.7717/peerj.7306)
Supplement: Supplemental Information 18 — Plant available water content is raster data. Each grid corresponds to a GIS raster dataset of water available for plants. Plant available water content refers to the proportion of water supplied to plants in the soil layer. It is a decimal of [0,1]. And it is one of the indispensable data for the InVEST model in the calculation of water conservation. [file peerj-07-7306-s018.zip]

Archive with 6 entries (5 files):
- pawc/
- pawc/pawc.tfw
- pawc/pawc.tif
- pawc/pawc.tif.aux.xml
- pawc/pawc.tif.ovr
- pawc/pawc.tif.xml
