# Supplementary material for: Establishing an ecological security pattern for urban agglomeration, taking ecosystem services and human interference factors into consideration
Source: PeerJ. 2019 Jul 15;7:e7306. doi: 10.7717/peerj.7306 (PMC6637928; doi:10.7717/peerj.7306)
Supplement: Supplemental Information 18 — Plant available water content is raster data. Each grid corresponds to a GIS raster dataset of water available for plants. Plant available water content refers to the proportion of water supplied to plants in the soil layer. It is a decimal of [0,1]. And it is one of the indispensable data for the InVEST model in the calculation of water conservation. [file peerj-07-7306-s018.zip › pawc/pawc.tfw]

300.0000000000
0.0000000000
0.0000000000
-300.0000000000
4728628.3493794920
4661277.6238470543
