# Supplementary material for: Establishing an ecological security pattern for urban agglomeration, taking ecosystem services and human interference factors into consideration
Source: PeerJ. 2019 Jul 15;7:e7306. doi: 10.7717/peerj.7306 (PMC6637928; doi:10.7717/peerj.7306)
Supplement: Supplemental Information 18 — Plant available water content is raster data. Each grid corresponds to a GIS raster dataset of water available for plants. Plant available water content refers to the proportion of water supplied to plants in the soil layer. It is a decimal of [0,1]. And it is one of the indispensable data for the InVEST model in the calculation of water conservation. [file peerj-07-7306-s018.zip › pawc/pawc.tif.aux.xml]

<PAMDataset>
  <Metadata />
  <Metadata domain="Esri">
    <MDI key="PyramidResamplingType">NEAREST</MDI>
  </Metadata>
  <PAMRasterBand band="1">
    <Histograms>
      <HistItem>
        <HistMin>0.0917000025510788</HistMin>
        <HistMax>0.63919997215271</HistMax>
        <BucketCount>256</BucketCount>
        <IncludeOutOfRange>1</IncludeOutOfRange>
        <Approximate>0</Approximate>
        <HistCounts>555|0|0|0|0|0|0|0|0|0|3669|3814|13786|3081|6347|0|0|0|290|0|0|0|0|0|0|0|0|2870|0|425|136|9250|3993|0|11474|0|2948|23465|702454|50710|43430|20190|153166|82123|10049|217|597131|28831|0|132467|786|0|4509|0|0|2909|0|11510|0|26656|0|0|0|0|0|0|0|72|0|0|0|10784|0|0|0|0|0|0|0|0|0|0|0|0|0|0|0|0|0|0|0|0|0|0|0|0|0|0|0|0|0|0|0|0|0|0|0|0|0|0|0|0|0|0|18664|0|0|0|0|0|0|0|0|241|0|0|0|0|0|0|0|246799|0|0|0|0|0|0|0|0|0|0|0|0|0|0|0|0|0|0|0|0|0|0|0|0|0|0|0|0|0|0|0|0|0|0|0|0|0|0|0|0|0|0|0|0|0|0|0|0|0|0|0|0|0|0|0|0|0|0|0|0|0|0|0|0|0|0|0|0|0|0|0|3646|0|0|0|0|0|0|11204|151220|0|0|0|0|0|0|0|0|0|0|0|0|0|0|0|0|0|0|0|0|0|0|0|0|0|0|0|0|0|0|0|0|0|0|0|0|0|0|0|0|0|0|0|6226</HistCounts>
      </HistItem>
    </Histograms>
    <Metadata>
      <MDI key="STATISTICS_MINIMUM">0.091700002551079</MDI>
      <MDI key="STATISTICS_MAXIMUM">0.63919997215271</MDI>
      <MDI key="STATISTICS_MEAN">0.23055068466726</MDI>
      <MDI key="STATISTICS_STDDEV">0.1069353071663</MDI>
      <MDI key="STATISTICS_SKIPFACTORX">1</MDI>
      <MDI key="STATISTICS_SKIPFACTORY">1</MDI>
      <MDI key="STATISTICS_EXCLUDEDVALUES"></MDI>
      <MDI key="STATISTICS_COVARIANCES">1.14351599187514E-02</MDI>
    </Metadata>
  </PAMRasterBand>
</PAMDataset>
