# Supplementary material for: Establishing an ecological security pattern for urban agglomeration, taking ecosystem services and human interference factors into consideration
Source: PeerJ. 2019 Jul 15;7:e7306. doi: 10.7717/peerj.7306 (PMC6637928; doi:10.7717/peerj.7306)
Supplement: Supplemental Information 19 — Rainfall erosivity is raster data. Rainfall erosivity is the potential ability of precipitation factors to soil erosion. It is related to rainfall intensity, rainfall duration, rainfall activity, etc. The unit is MJ·mm/(hm^2·h·a). And it is one of the indispensable data for the USLE model in the calculation of soil and water conservation. [file peerj-07-7306-s019.zip › Rainfall erosivity/Rainfall erosivity.tfw]

1000.0000000000
0.0000000000
0.0000000000
-1000.0000000000
4684495.2306627417
4684572.0440071058
