# Supplementary material for: Establishing an ecological security pattern for urban agglomeration, taking ecosystem services and human interference factors into consideration
Source: PeerJ. 2019 Jul 15;7:e7306. doi: 10.7717/peerj.7306 (PMC6637928; doi:10.7717/peerj.7306)
Supplement: Supplemental Information 20 — River is a line layer. This data is obtained by vectorizing the river in the Beijing-Tianjin-Hebei 1:10 million basic planning data. A total of 293 line features are included in these line layers. [file peerj-07-7306-s020.zip]

Archive with 8 entries (7 files):
- River/
- River/River.dbf
- River/River.prj
- River/River.sbn
- River/River.sbx
- River/River.shp
- River/River.shp.xml
- River/River.shx
