# Supplementary material for: Establishing an ecological security pattern for urban agglomeration, taking ecosystem services and human interference factors into consideration
Source: PeerJ. 2019 Jul 15;7:e7306. doi: 10.7717/peerj.7306 (PMC6637928; doi:10.7717/peerj.7306)
Supplement: Supplemental Information 20 — River is a line layer. This data is obtained by vectorizing the river in the Beijing-Tianjin-Hebei 1:10 million basic planning data. A total of 293 line features are included in these line layers. [file peerj-07-7306-s020.zip › River/River.shp.xml]

<?xml version="1.0" encoding="UTF-8"?>
<metadata xml:lang="en"><Esri><CreaDate>20190428</CreaDate><CreaTime>19352200</CreaTime><SyncOnce>FALSE</SyncOnce><SyncDate>20171208</SyncDate><SyncTime>13114700</SyncTime><ModDate>20171208</ModDate><ModTime>13114700</ModTime><DataProperties><itemProps><itemName Sync="TRUE">河流名100w</itemName><imsContentType Sync="TRUE">002</imsContentType><itemLocation><linkage Sync="TRUE">file://\\DCDN-20180404ZM\C\Users\Administrator\Desktop\英文投稿\论文一审\data\River\Export_Output</linkage><protocol Sync="TRUE">Local Area Network</protocol></itemLocation><itemSize Sync="TRUE">0.000</itemSize></itemProps><coordRef><type Sync="TRUE">Projected</type><geogcsn Sync="TRUE">GCS_Krasovsky_1940</geogcsn><csUnits Sync="TRUE">Linear Unit: Meter (1.000000)</csUnits><projcsn Sync="TRUE">Krasovsky_1940_Albers</projcsn><peXml Sync="TRUE">&lt;ProjectedCoordinateSystem xsi:type='typens:ProjectedCoordinateSystem' xmlns:xsi='http://www.w3.org/2001/XMLSchema-instance' xmlns:xs='http://www.w3.org/2001/XMLSchema' xmlns:typens='http://www.esri.com/schemas/ArcGIS/10.1'&gt;&lt;WKT&gt;PROJCS[&amp;quot;Krasovsky_1940_Albers&amp;quot;,GEOGCS[&amp;quot;GCS_Krasovsky_1940&amp;quot;,DATUM[&amp;quot;D_Krasovsky_1940&amp;quot;,SPHEROID[&amp;quot;Krasovsky_1940&amp;quot;,6378245.0,298.3]],PRIMEM[&amp;quot;Greenwich&amp;quot;,0.0],UNIT[&amp;quot;Degree&amp;quot;,0.0174532925199433]],PROJECTION[&amp;quot;Albers&amp;quot;],PARAMETER[&amp;quot;False_Easting&amp;quot;,0.0],PARAMETER[&amp;quot;False_Northing&amp;quot;,0.0],PARAMETER[&amp;quot;Central_Meridian&amp;quot;,105.0],PARAMETER[&amp;quot;Standard_Parallel_1&amp;quot;,25.0],PARAMETER[&amp;quot;Standard_Parallel_2&amp;quot;,47.0],PARAMETER[&amp;quot;Latitude_Of_Origin&amp;quot;,0.0],UNIT[&amp;quot;Meter&amp;quot;,1.0]]&lt;/WKT&gt;&lt;XOrigin&gt;-17330900&lt;/XOrigin&gt;&lt;YOrigin&gt;-4694300&lt;/YOrigin&gt;&lt;XYScale&gt;259859535.706195&lt;/XYScale&gt;&lt;ZOrigin&gt;-100000&lt;/ZOrigin&gt;&lt;ZScale&gt;10000&lt;/ZScale&gt;&lt;MOrigin&gt;-100000&lt;/MOrigin&gt;&lt;MScale&gt;10000&lt;/MScale&gt;&lt;XYTolerance&gt;0.001&lt;/XYTolerance&gt;&lt;ZTolerance&gt;0.001&lt;/ZTolerance&gt;&lt;MTolerance&gt;0.001&lt;/MTolerance&gt;&lt;HighPrecision&gt;true&lt;/HighPrecision&gt;&lt;/ProjectedCoordinateSystem&gt;</peXml></coordRef><lineage><Process ToolSource="d:\program files (x86)\arcgis\desktop10.2\ArcToolbox\Toolboxes\Analysis Tools.tbx\Identity" Date="20170209" Time="131046">Identity watershed province_wgs84 C:\Users\xiaoxu\Documents\ArcGIS\Default.gdb\watershed_Identity ALL # NO_RELATIONSHIPS</Process><Process ToolSource="d:\program files (x86)\arcgis\desktop10.2\ArcToolbox\Toolboxes\Analysis Tools.tbx\Intersect" Date="20170213" Time="104848">Intersect "study_area #;hydnt_arc #" C:\Users\xiaoxu\Documents\ArcGIS\Default.gdb\heliuming ALL # INPUT</Process><Process ToolSource="c:\program files (x86)\arcgis\desktop10.2\ArcToolbox\Toolboxes\Analysis Tools.tbx\Intersect" Date="20171208" Time="131148">Intersect "heliuming #;JJJ_bongd_huablere84 #" D:\HBXJJJ\jichulangdao\河流名100w.shp ALL # INPUT</Process></lineage><copyHistory><copy source="C:\Users\Administrator\Desktop\英文投稿\论文一审\data\Export_Output" dest="\\DCDN-20180404ZM\C\Users\Administrator\Desktop\英文投稿\论文一审\data\River\Export_Output" date="20190428" time="19353400"></copy></copyHistory></DataProperties><ArcGISFormat>1.0</ArcGISFormat></Esri><idinfo><native Sync="TRUE">Microsoft Windows XP Version 5.1 (Build 2600) Service Pack 2; ESRI ArcCatalog 9.0.0.535</native><descript><langdata Sync="TRUE">en</langdata><abstract>REQUIRED: A brief narrative summary of the data set.</abstract><purpose>REQUIRED: A summary of the intentions with which the data set was developed.</purpose></descript><citation><citeinfo><origin>REQUIRED: The name of an organization or individual that developed the data set.</origin><pubdate>REQUIRED: The date when the data set is published or otherwise made available for release.</pubdate><title Sync="TRUE">watershed</title><ftname Sync="TRUE">watershed</ftname><geoform Sync="TRUE">vector digital data</geoform><onlink Sync="TRUE">\\LENOV09991422\D$\HaiHe\watershed</onlink></citeinfo></citation><timeperd><current>REQUIRED: The basis on which the time period of content information is determined.</current><timeinfo><sngdate><caldate>REQUIRED: The year (and optionally month, or month and day) for which the data set corresponds to the ground.</caldate></sngdate></timeinfo></timeperd><status><progress>REQUIRED: The state of the data set.</progress><update>REQUIRED: The frequency with which changes and additions are made to the data set after the initial data set is completed.</update></status><spdom><bounding><westbc Sync="TRUE">111.547211</westbc><eastbc Sync="TRUE">120.303624</eastbc><northbc Sync="TRUE">43.018112</northbc><southbc Sync="TRUE">34.538964</southbc></bounding><lboundng><leftbc Sync="TRUE">585637.210024</leftbc><rightbc Sync="TRUE">1239136.132815</rightbc><bottombc Sync="TRUE">3768966.790393</bottombc><topbc Sync="TRUE">4661585.218889</topbc></lboundng></spdom><keywords><theme><themekt>REQUIRED: Reference to a formally registered thesaurus or a similar authoritative source of theme keywords.</themekt><themekey>REQUIRED: Common-use word or phrase used to describe the subject of the data set.</themekey></theme></keywords><accconst>REQUIRED: Restrictions and legal prerequisites for accessing the data set.</accconst><useconst>REQUIRED: Restrictions and legal prerequisites for using the data set after access is granted.</useconst><natvform Sync="TRUE">Shapefile</natvform></idinfo><dataIdInfo><envirDesc Sync="TRUE">Microsoft Windows 7 Version 6.1 (Build 7601) Service Pack 1; Esri ArcGIS 10.2.0.3348</envirDesc><dataLang><languageCode Sync="TRUE" value="zho"></languageCode><countryCode value="CHN" Sync="TRUE"></countryCode></dataLang><idCitation><resTitle Sync="TRUE">河流名100w</resTitle><presForm><PresFormCd Sync="TRUE" value="005"></PresFormCd></presForm></idCitation><spatRpType><SpatRepTypCd Sync="TRUE" value="001"></SpatRepTypCd></spatRpType><dataExt><geoEle><GeoBndBox esriExtentType="native"><westBL Sync="TRUE">585637.210024</westBL><eastBL Sync="TRUE">1239136.132815</eastBL><northBL Sync="TRUE">4661585.218889</northBL><southBL Sync="TRUE">3768966.790393</southBL><exTypeCode Sync="TRUE">1</exTypeCode></GeoBndBox></geoEle></dataExt><geoBox esriExtentType="decdegrees"><westBL Sync="TRUE">111.547211</westBL><eastBL Sync="TRUE">120.303624</eastBL><northBL Sync="TRUE">43.018112</northBL><southBL Sync="TRUE">34.538964</southBL><exTypeCode Sync="TRUE">1</exTypeCode></geoBox></dataIdInfo><metainfo><langmeta Sync="TRUE">en</langmeta><metstdn Sync="TRUE">FGDC Content Standards for Digital Geospatial Metadata</metstdn><metstdv Sync="TRUE">FGDC-STD-001-1998</metstdv><mettc Sync="TRUE">local time</mettc><metc><cntinfo><cntorgp><cntper>REQUIRED: The person responsible for the metadata information.</cntper><cntorg>REQUIRED: The organization responsible for the metadata information.</cntorg></cntorgp><cntaddr><addrtype>REQUIRED: The mailing and/or physical address for the organization or individual.</addrtype><city>REQUIRED: The city of the address.</city><state>REQUIRED: The state or province of the address.</state><postal>REQUIRED: The ZIP or other postal code of the address.</postal></cntaddr><cntvoice>REQUIRED: The telephone number by which individuals can speak to the organization or individual.</cntvoice></cntinfo></metc><metd Sync="TRUE">20080415</metd></metainfo><mdLang><languageCode Sync="TRUE" value="zho"></languageCode><countryCode value="CHN" Sync="TRUE"></countryCode></mdLang><mdStanName Sync="TRUE">ISO 19115 Geographic Information - Metadata</mdStanName><mdStanVer Sync="TRUE">DIS_ESRI1.0</mdStanVer><mdChar><CharSetCd Sync="TRUE" value="004"></CharSetCd></mdChar><mdHrLv><ScopeCd Sync="TRUE" value="005"></ScopeCd></mdHrLv><mdHrLvName Sync="TRUE">dataset</mdHrLvName><distinfo><resdesc Sync="TRUE">Downloadable Data</resdesc><stdorder><digform><digtinfo><transize Sync="TRUE">0.284</transize><dssize Sync="TRUE">0.284</dssize></digtinfo></digform></stdorder></distinfo><distInfo><distributor><distorTran><onLineSrc><orDesc Sync="TRUE">002</orDesc><linkage Sync="TRUE">file://\\LENOV09991422\D$\HaiHe\watershed</linkage><protocol Sync="TRUE">Local Area Network</protocol></onLineSrc><transSize Sync="TRUE">0.284</transSize></distorTran><distorFormat><formatName Sync="TRUE">Shapefile</formatName></distorFormat></distributor><distFormat><formatName Sync="TRUE">Shapefile</formatName></distFormat><distTranOps><transSize Sync="TRUE">0.000</transSize></distTranOps></distInfo><spdoinfo><direct Sync="TRUE">Vector</direct><ptvctinf><esriterm Name="河流名100w"><efeatyp Sync="TRUE">Simple</efeatyp><efeageom code="3" Sync="TRUE"></efeageom><esritopo Sync="TRUE">FALSE</esritopo><efeacnt Sync="TRUE">0</efeacnt><spindex Sync="TRUE">FALSE</spindex><linrefer Sync="TRUE">FALSE</linrefer></esriterm></ptvctinf></spdoinfo><spref><horizsys><cordsysn><geogcsn Sync="TRUE">GCS_Krasovsky_1940</geogcsn><projcsn Sync="TRUE">Krasovsky_1940_Albers</projcsn></cordsysn><planar><planci><plance Sync="TRUE">coordinate pair</plance><plandu Sync="TRUE">meters</plandu><coordrep><absres Sync="TRUE">0.002048</absres><ordres Sync="TRUE">0.002048</ordres></coordrep></planci></planar><geodetic><horizdn Sync="TRUE">D_Krasovsky_1940</horizdn><ellips Sync="TRUE">Krasovsky_1940</ellips><semiaxis Sync="TRUE">6378245.000000</semiaxis><denflat Sync="TRUE">298.300000</denflat></geodetic></horizsys></spref><refSysInfo><RefSystem><refSysID><identCode Sync="TRUE" code="0">Krasovsky_1940_Albers</identCode></refSysID></RefSystem></refSysInfo><spatRepInfo><VectSpatRep><geometObjs Name="河流名100w"><geoObjTyp><GeoObjTypCd value="002" Sync="TRUE"></GeoObjTypCd></geoObjTyp><geoObjCnt Sync="TRUE">0</geoObjCnt></geometObjs><topLvl><TopoLevCd value="001" Sync="TRUE"></TopoLevCd></topLvl></VectSpatRep></spatRepInfo><eainfo><detailed Name="河流名100w"><enttyp><enttypl Sync="TRUE">河流名100w</enttypl><enttypt Sync="TRUE">Feature Class</enttypt><enttypc Sync="TRUE">0</enttypc></enttyp><attr><attrlabl Sync="TRUE">FID</attrlabl><attalias Sync="TRUE">FID</attalias><attrtype Sync="TRUE">OID</attrtype><attwidth Sync="TRUE">4</attwidth><atprecis Sync="TRUE">0</atprecis><attscale Sync="TRUE">0</attscale><attrdef Sync="TRUE">Internal feature number.</attrdef><attrdefs Sync="TRUE">Esri</attrdefs><attrdomv><udom Sync="TRUE">Sequential unique whole numbers that are automatically generated.</udom></attrdomv></attr><attr><attrlabl Sync="TRUE">OBJECTID</attrlabl><attalias Sync="TRUE">OBJECTID</attalias><attrtype Sync="TRUE">Integer</attrtype><attwidth Sync="TRUE">9</attwidth><atprecis Sync="TRUE">9</atprecis><attscale Sync="TRUE">0</attscale><attrdef Sync="TRUE">Internal feature number.</attrdef><attrdefs Sync="TRUE">Esri</attrdefs><attrdomv><udom Sync="TRUE">Sequential unique whole numbers that are automatically generated.</udom></attrdomv></attr><attr><attrlabl Sync="TRUE">FID_helium</attrlabl><attalias Sync="TRUE">FID_helium</attalias><attrtype Sync="TRUE">Integer</attrtype><attwidth Sync="TRUE">9</attwidth><atprecis Sync="TRUE">9</atprecis><attscale Sync="TRUE">0</attscale></attr><attr><attrlabl Sync="TRUE">Shape</attrlabl><attalias Sync="TRUE">Shape</attalias><attrtype Sync="TRUE">Geometry</attrtype><attwidth Sync="TRUE">0</attwidth><atprecis Sync="TRUE">0</atprecis><attscale Sync="TRUE">0</attscale><attrdef Sync="TRUE">Feature geometry.</attrdef><attrdefs Sync="TRUE">ESRI</attrdefs><attrdomv><udom Sync="TRUE">Coordinates defining the features.</udom></attrdomv></attr><attr><attrlabl Sync="TRUE">FID_study_</attrlabl><attalias Sync="TRUE">FID_study_</attalias><attrtype Sync="TRUE">Integer</attrtype><attwidth Sync="TRUE">9</attwidth><atprecis Sync="TRUE">9</atprecis><attscale Sync="TRUE">0</attscale></attr><attr><attrlabl Sync="TRUE">OBJECTID_1</attrlabl><attalias Sync="TRUE">OBJECTID_1</attalias><attrtype Sync="TRUE">Integer</attrtype><attwidth Sync="TRUE">9</attwidth><atprecis Sync="TRUE">9</atprecis><attscale Sync="TRUE">0</attscale></attr><attr><attrlabl Sync="TRUE">Shape_Leng</attrlabl><attalias Sync="TRUE">Shape_Leng</attalias><attrtype Sync="TRUE">Double</attrtype><attwidth Sync="TRUE">19</attwidth><atprecis Sync="TRUE">0</atprecis><attscale Sync="TRUE">0</attscale></attr><attr><attrlabl Sync="TRUE">NAME</attrlabl><attalias Sync="TRUE">NAME</attalias><attrtype Sync="TRUE">String</attrtype><attwidth Sync="TRUE">32</attwidth><atprecis Sync="TRUE">0</atprecis><attscale Sync="TRUE">0</attscale></attr><attr><attrlabl Sync="TRUE">DM</attrlabl><attalias Sync="TRUE">DM</attalias><attrtype Sync="TRUE">String</attrtype><attwidth Sync="TRUE">50</attwidth><atprecis Sync="TRUE">0</atprecis><attscale Sync="TRUE">0</attscale></attr><attr><attrlabl Sync="TRUE">CAPNAME</attrlabl><attalias Sync="TRUE">CAPNAME</attalias><attrtype Sync="TRUE">String</attrtype><attwidth Sync="TRUE">32</attwidth><atprecis Sync="TRUE">0</atprecis><attscale Sync="TRUE">0</attscale></attr><attr><attrlabl Sync="TRUE">FID_hydnt_</attrlabl><attalias Sync="TRUE">FID_hydnt_</attalias><attrtype Sync="TRUE">Integer</attrtype><attwidth Sync="TRUE">9</attwidth><atprecis Sync="TRUE">9</atprecis><attscale Sync="TRUE">0</attscale></attr><attr><attrlabl Sync="TRUE">OBJECTID_2</attrlabl><attalias Sync="TRUE">OBJECTID_2</attalias><attrtype Sync="TRUE">Integer</attrtype><attwidth Sync="TRUE">9</attwidth><atprecis Sync="TRUE">9</atprecis><attscale Sync="TRUE">0</attscale></attr><attr><attrlabl Sync="TRUE">FNODE_</attrlabl><attalias Sync="TRUE">FNODE_</attalias><attrtype Sync="TRUE">Integer</attrtype><attwidth Sync="TRUE">9</attwidth><atprecis Sync="TRUE">9</atprecis><attscale Sync="TRUE">0</attscale></attr><attr><attrlabl Sync="TRUE">TNODE_</attrlabl><attalias Sync="TRUE">TNODE_</attalias><attrtype Sync="TRUE">Integer</attrtype><attwidth Sync="TRUE">9</attwidth><atprecis Sync="TRUE">9</atprecis><attscale Sync="TRUE">0</attscale></attr><attr><attrlabl Sync="TRUE">LPOLY_</attrlabl><attalias Sync="TRUE">LPOLY_</attalias><attrtype Sync="TRUE">Integer</attrtype><attwidth Sync="TRUE">9</attwidth><atprecis Sync="TRUE">9</atprecis><attscale Sync="TRUE">0</attscale></attr><attr><attrlabl Sync="TRUE">RPOLY_</attrlabl><attalias Sync="TRUE">RPOLY_</attalias><attrtype Sync="TRUE">Integer</attrtype><attwidth Sync="TRUE">9</attwidth><atprecis Sync="TRUE">9</atprecis><attscale Sync="TRUE">0</attscale></attr><attr><attrlabl Sync="TRUE">LENGTH</attrlabl><attalias Sync="TRUE">LENGTH</attalias><attrtype Sync="TRUE">Double</attrtype><attwidth Sync="TRUE">19</attwidth><atprecis Sync="TRUE">0</atprecis><attscale Sync="TRUE">0</attscale></attr><attr><attrlabl Sync="TRUE">HYDNT_</attrlabl><attalias Sync="TRUE">HYDNT_</attalias><attrtype Sync="TRUE">Integer</attrtype><attwidth Sync="TRUE">9</attwidth><atprecis Sync="TRUE">9</atprecis><attscale Sync="TRUE">0</attscale></attr><attr><attrlabl Sync="TRUE">HYDNT_ID</attrlabl><attalias Sync="TRUE">HYDNT_ID</attalias><attrtype Sync="TRUE">Integer</attrtype><attwidth Sync="TRUE">9</attwidth><atprecis Sync="TRUE">9</atprecis><attscale Sync="TRUE">0</attscale></attr><attr><attrlabl Sync="TRUE">GEO_CODE</attrlabl><attalias Sync="TRUE">GEO_CODE</attalias><attrtype Sync="TRUE">Integer</attrtype><attwidth Sync="TRUE">9</attwidth><atprecis Sync="TRUE">9</atprecis><attscale Sync="TRUE">0</attscale></attr><attr><attrlabl Sync="TRUE">NAME_1</attrlabl><attalias Sync="TRUE">NAME_1</attalias><attrtype Sync="TRUE">String</attrtype><attwidth Sync="TRUE">60</attwidth><atprecis Sync="TRUE">0</atprecis><attscale Sync="TRUE">0</attscale></attr><attr><attrlabl Sync="TRUE">LEVEL_RIVE</attrlabl><attalias Sync="TRUE">LEVEL_RIVE</attalias><attrtype Sync="TRUE">Integer</attrtype><attwidth Sync="TRUE">9</attwidth><atprecis Sync="TRUE">9</atprecis><attscale Sync="TRUE">0</attscale></attr><attr><attrlabl Sync="TRUE">LEVEL_LAKE</attrlabl><attalias Sync="TRUE">LEVEL_LAKE</attalias><attrtype Sync="TRUE">Integer</attrtype><attwidth Sync="TRUE">9</attwidth><atprecis Sync="TRUE">9</atprecis><attscale Sync="TRUE">0</attscale></attr><attr><attrlabl Sync="TRUE">BASIN</attrlabl><attalias Sync="TRUE">BASIN</attalias><attrtype Sync="TRUE">String</attrtype><attwidth Sync="TRUE">2</attwidth><atprecis Sync="TRUE">0</atprecis><attscale Sync="TRUE">0</attscale></attr><attr><attrlabl Sync="TRUE">Shape_Le_1</attrlabl><attalias Sync="TRUE">Shape_Le_1</attalias><attrtype Sync="TRUE">Double</attrtype><attwidth Sync="TRUE">19</attwidth><atprecis Sync="TRUE">0</atprecis><attscale Sync="TRUE">0</attscale></attr><attr><attrlabl Sync="TRUE">FID_JJJ_bo</attrlabl><attalias Sync="TRUE">FID_JJJ_bo</attalias><attrtype Sync="TRUE">Integer</attrtype><attwidth Sync="TRUE">9</attwidth><atprecis Sync="TRUE">9</atprecis><attscale Sync="TRUE">0</attscale></attr><attr><attrlabl Sync="TRUE">Shape_Area</attrlabl><attalias Sync="TRUE">Shape_Area</attalias><attrtype Sync="TRUE">Double</attrtype><attwidth Sync="TRUE">19</attwidth><atprecis Sync="TRUE">0</atprecis><attscale Sync="TRUE">0</attscale><attrdef Sync="TRUE">Area of feature in internal units squared.</attrdef><attrdefs Sync="TRUE">Esri</attrdefs><attrdomv><udom Sync="TRUE">Positive real numbers that are automatically generated.</udom></attrdomv></attr><attr><attrlabl Sync="TRUE">Name_12</attrlabl><attalias Sync="TRUE">Name_12</attalias><attrtype Sync="TRUE">String</attrtype><attwidth Sync="TRUE">50</attwidth><atprecis Sync="TRUE">0</atprecis><attscale Sync="TRUE">0</attscale></attr></detailed></eainfo><mdDateSt Sync="TRUE">20171208</mdDateSt><dataqual><lineage><procstep><procdesc Sync="TRUE">Dataset copied.</procdesc><srcused Sync="TRUE">E:\haihe\watershed\watershed</srcused><date Sync="TRUE">20070816</date><time Sync="TRUE">16232800</time></procstep><procstep><procdesc Sync="TRUE">Dataset copied.</procdesc><srcused Sync="TRUE">D:\HaiHe\bount\watershed</srcused><date Sync="TRUE">20090416</date><time Sync="TRUE">09452500</time></procstep></lineage></dataqual></metadata>
