# Supplementary material for: Establishing an ecological security pattern for urban agglomeration, taking ecosystem services and human interference factors into consideration
Source: PeerJ. 2019 Jul 15;7:e7306. doi: 10.7717/peerj.7306 (PMC6637928; doi:10.7717/peerj.7306)
Supplement: Supplemental Information 21 — This is implemented based on the GIS-based reclassification function, where the assignment of parameters refers to the Canadell et al’s literature (1996). This is also one of the indispensable datasets for the InVEST model in the calculation of water conservation. [file peerj-07-7306-s021.zip › root/root.tif.aux.xml]

<PAMDataset>
  <Metadata>
    <MDI key="DataType">Generic</MDI>
  </Metadata>
  <Metadata domain="Esri">
    <MDI key="PyramidResamplingType">NEAREST</MDI>
  </Metadata>
  <PAMRasterBand band="1">
    <Histograms>
      <HistItem>
        <HistMin>0</HistMin>
        <HistMax>1500</HistMax>
        <BucketCount>256</BucketCount>
        <IncludeOutOfRange>1</IncludeOutOfRange>
        <Approximate>0</Approximate>
        <HistCounts>149616|0|0|0|0|0|0|0|0|0|0|0|0|0|0|0|0|0|12742|0|0|0|0|0|0|0|0|0|0|0|0|0|0|0|0|0|0|0|0|0|0|0|0|0|0|0|0|0|0|0|0|0|0|0|0|0|0|0|0|0|0|0|0|0|0|0|0|0|2525|0|0|0|0|0|0|0|3634|0|0|0|0|3627|0|0|0|0|0|0|0|0|0|571|0|0|0|0|0|0|20752|0|0|0|0|0|0|0|0|0|0|0|0|0|0|6188|0|0|0|0|0|8450|0|0|0|0|0|0|0|33727|0|244209|385|0|0|0|0|0|0|0|0|0|0|0|0|0|43042|0|0|0|0|0|0|0|0|130434|0|0|0|0|0|0|0|0|0|0|0|0|0|0|0|0|79744|0|0|0|0|0|0|0|2859|0|0|0|0|601610|0|0|0|680826|0|0|51530|0|16420|0|0|336|0|0|0|0|0|0|0|0|12708|0|0|0|0|0|0|0|0|0|0|0|0|0|0|0|0|73963|0|0|0|0|0|0|0|0|0|0|0|0|0|0|0|0|18433|0|0|0|0|0|0|0|0|0|0|0|0|0|0|0|0|200534</HistCounts>
      </HistItem>
    </Histograms>
    <Metadata>
      <MDI key="STATISTICS_MINIMUM">0</MDI>
      <MDI key="STATISTICS_MAXIMUM">1500</MDI>
      <MDI key="STATISTICS_MEAN">996.06139987036</MDI>
      <MDI key="STATISTICS_STDDEV">328.13044445581</MDI>
      <MDI key="STATISTICS_SKIPFACTORX">1</MDI>
      <MDI key="STATISTICS_SKIPFACTORY">1</MDI>
      <MDI key="STATISTICS_EXCLUDEDVALUES"></MDI>
      <MDI key="STATISTICS_COVARIANCES">107669.588578766</MDI>
    </Metadata>
  </PAMRasterBand>
</PAMDataset>
