# Supplementary material for: Establishing an ecological security pattern for urban agglomeration, taking ecosystem services and human interference factors into consideration
Source: PeerJ. 2019 Jul 15;7:e7306. doi: 10.7717/peerj.7306 (PMC6637928; doi:10.7717/peerj.7306)
Supplement: Supplemental Information 22 — Soil and water conservation service is raster data. It is calculated by the USLE model. [file peerj-07-7306-s022.zip]

Archive with 5 entries (4 files):
- soil and water conservation service/
- soil and water conservation service/soil and water conservation service .tfw
- soil and water conservation service/soil and water conservation service .tif
- soil and water conservation service/soil and water conservation service .tif.aux.xml
- soil and water conservation service/soil and water conservation service .tif.ovr
