# Supplementary material for: Establishing an ecological security pattern for urban agglomeration, taking ecosystem services and human interference factors into consideration
Source: PeerJ. 2019 Jul 15;7:e7306. doi: 10.7717/peerj.7306 (PMC6637928; doi:10.7717/peerj.7306)
Supplement: Supplemental Information 22 — Soil and water conservation service is raster data. It is calculated by the USLE model. [file peerj-07-7306-s022.zip › soil and water conservation service/soil and water conservation service .tif.aux.xml]

<PAMDataset>
  <Metadata>
    <MDI key="DataType">Generic</MDI>
  </Metadata>
  <Metadata domain="Esri">
    <MDI key="PyramidResamplingType">NEAREST</MDI>
  </Metadata>
  <PAMRasterBand band="1">
    <Histograms>
      <HistItem>
        <HistMin>0</HistMin>
        <HistMax>3000</HistMax>
        <BucketCount>256</BucketCount>
        <IncludeOutOfRange>1</IncludeOutOfRange>
        <Approximate>0</Approximate>
        <HistCounts>142168|18594|8795|4605|3007|2037|1607|1257|1098|893|827|719|722|676|600|548|565|493|466|488|451|441|418|399|424|359|379|381|350|328|379|344|304|315|325|298|317|318|316|274|292|312|254|268|263|267|268|282|273|277|293|224|283|267|286|290|273|239|266|279|283|267|241|274|237|252|235|228|267|223|235|254|244|240|227|220|246|196|216|241|192|225|248|225|222|230|242|238|207|215|230|199|204|188|194|205|219|221|208|184|206|210|207|203|212|189|211|189|186|192|174|173|203|191|203|181|201|192|195|176|160|156|163|167|174|152|186|158|177|161|155|156|125|170|154|150|147|156|168|132|168|162|147|161|153|160|161|123|163|160|159|144|145|146|144|141|153|137|129|130|144|137|118|133|138|123|140|123|138|121|126|107|126|109|127|157|134|96|134|127|107|113|126|122|105|106|105|118|113|103|120|119|111|109|120|88|91|106|102|116|95|98|101|103|107|108|98|110|97|106|96|95|97|92|116|98|107|96|92|84|88|111|100|89|101|101|85|98|85|94|77|78|99|93|97|81|72|95|85|58|70|99|83|90|83|82|68|85|87|83|68|74|75|85|70|18038</HistCounts>
      </HistItem>
    </Histograms>
    <Metadata>
      <MDI key="STATISTICS_MINIMUM">0</MDI>
      <MDI key="STATISTICS_MAXIMUM">3000</MDI>
      <MDI key="STATISTICS_MEAN">438.12418248571</MDI>
      <MDI key="STATISTICS_STDDEV">906.84057546119</MDI>
      <MDI key="STATISTICS_SKIPFACTORX">1</MDI>
      <MDI key="STATISTICS_SKIPFACTORY">1</MDI>
      <MDI key="STATISTICS_EXCLUDEDVALUES"></MDI>
      <MDI key="STATISTICS_COVARIANCES">822359.829302779</MDI>
    </Metadata>
  </PAMRasterBand>
</PAMDataset>
