# Supplementary material for: Establishing an ecological security pattern for urban agglomeration, taking ecosystem services and human interference factors into consideration
Source: PeerJ. 2019 Jul 15;7:e7306. doi: 10.7717/peerj.7306 (PMC6637928; doi:10.7717/peerj.7306)
Supplement: Supplemental Information 23 — This is raster data, soil and water loss sensitivity adopts the evaluation indexes of precipitation erosivity, soil erodibility factor K value, slope length and surface vegetation cover, which have been proposed based on the red line technical guidelines for ecological protection. [file peerj-07-7306-s023.zip]

Archive with 6 entries (5 files):
- soil and water loss sensitivity/
- soil and water loss sensitivity/soil and water loss sensitivity.tfw
- soil and water loss sensitivity/soil and water loss sensitivity.tif
- soil and water loss sensitivity/soil and water loss sensitivity.tif.aux.xml
- soil and water loss sensitivity/soil and water loss sensitivity.tif.ovr
- soil and water loss sensitivity/soil and water loss sensitivity.tif.xml
