# Supplementary material for: Establishing an ecological security pattern for urban agglomeration, taking ecosystem services and human interference factors into consideration
Source: PeerJ. 2019 Jul 15;7:e7306. doi: 10.7717/peerj.7306 (PMC6637928; doi:10.7717/peerj.7306)
Supplement: Supplemental Information 23 — This is raster data, soil and water loss sensitivity adopts the evaluation indexes of precipitation erosivity, soil erodibility factor K value, slope length and surface vegetation cover, which have been proposed based on the red line technical guidelines for ecological protection. [file peerj-07-7306-s023.zip › soil and water loss sensitivity/soil and water loss sensitivity.tfw]

1000.0000000000
0.0000000000
0.0000000000
-1000.0000000000
4729125.0688469559
4661113.5867261505
