# Supplementary material for: Establishing an ecological security pattern for urban agglomeration, taking ecosystem services and human interference factors into consideration
Source: PeerJ. 2019 Jul 15;7:e7306. doi: 10.7717/peerj.7306 (PMC6637928; doi:10.7717/peerj.7306)
Supplement: Supplemental Information 23 — This is raster data, soil and water loss sensitivity adopts the evaluation indexes of precipitation erosivity, soil erodibility factor K value, slope length and surface vegetation cover, which have been proposed based on the red line technical guidelines for ecological protection. [file peerj-07-7306-s023.zip › soil and water loss sensitivity/soil and water loss sensitivity.tif.aux.xml]

<PAMDataset>
  <Metadata>
    <MDI key="DataType">Generic</MDI>
  </Metadata>
  <Metadata domain="Esri">
    <MDI key="PyramidResamplingType">NEAREST</MDI>
  </Metadata>
  <PAMRasterBand band="1">
    <Histograms>
      <HistItem>
        <HistMin>0</HistMin>
        <HistMax>1.000000953674316</HistMax>
        <BucketCount>256</BucketCount>
        <IncludeOutOfRange>1</IncludeOutOfRange>
        <Approximate>0</Approximate>
        <HistCounts>94883|0|0|0|0|3|5|6|6|32|43|214|531|488|417|1268|4624|7112|3335|3279|4624|4800|4854|4841|4419|3834|3077|2706|2124|1745|1502|1239|1141|960|905|794|711|738|730|712|696|648|699|671|674|628|584|543|539|627|587|596|587|610|585|579|666|637|640|632|642|609|631|670|673|672|646|732|700|718|750|811|758|800|829|819|787|825|856|861|811|754|828|817|773|802|793|731|742|671|746|713|717|667|641|656|601|551|568|550|479|481|465|485|390|403|373|365|335|309|292|297|289|309|264|250|248|222|212|199|191|197|181|189|157|164|159|111|130|117|110|118|119|97|94|84|89|92|87|77|55|70|72|46|63|37|43|47|51|37|38|33|48|45|30|31|32|25|12|30|44|18|18|15|19|29|17|17|17|21|12|11|15|10|14|12|6|6|9|12|6|16|10|13|7|16|5|3|7|3|4|11|2|3|8|4|4|3|9|1|3|4|5|3|3|1|1|1|6|3|1|0|8|0|1|0|0|3|0|1|2|2|1|2|2|0|1|0|1|0|2|1|0|2|0|0|2|1|0|0|2|0|0|0|1|0|0|0|0|0|0|0|0|0|0|1</HistCounts>
      </HistItem>
    </Histograms>
    <Metadata>
      <MDI key="STATISTICS_MINIMUM">0</MDI>
      <MDI key="STATISTICS_MAXIMUM">1.0000009536743</MDI>
      <MDI key="STATISTICS_MEAN">0.10568390335997</MDI>
      <MDI key="STATISTICS_STDDEV">0.13619666648699</MDI>
      <MDI key="STATISTICS_SKIPFACTORX">1</MDI>
      <MDI key="STATISTICS_SKIPFACTORY">1</MDI>
      <MDI key="STATISTICS_EXCLUDEDVALUES"></MDI>
      <MDI key="STATISTICS_COVARIANCES">1.85495319621687E-02</MDI>
    </Metadata>
  </PAMRasterBand>
</PAMDataset>
