# Supplementary material for: Establishing an ecological security pattern for urban agglomeration, taking ecosystem services and human interference factors into consideration
Source: PeerJ. 2019 Jul 15;7:e7306. doi: 10.7717/peerj.7306 (PMC6637928; doi:10.7717/peerj.7306)
Supplement: Supplemental Information 23 — This is raster data, soil and water loss sensitivity adopts the evaluation indexes of precipitation erosivity, soil erodibility factor K value, slope length and surface vegetation cover, which have been proposed based on the red line technical guidelines for ecological protection. [file peerj-07-7306-s023.zip › soil and water loss sensitivity/soil and water loss sensitivity.tif.xml]

<?xml version="1.0" encoding="UTF-8"?>
<metadata xml:lang="zh"><Esri><CreaDate>20190428</CreaDate><CreaTime>15303100</CreaTime><ArcGISFormat>1.0</ArcGISFormat><SyncOnce>TRUE</SyncOnce><DataProperties><itemProps><itemLocation><linkage Sync="TRUE">file://\\DCDN-20180404ZM\C\Users\Administrator\Desktop\英文投稿\论文一审\data\soil and water loss sensitivity\soil and water loss sensitivity1.tif</linkage><protocol Sync="TRUE">Local Area Network</protocol></itemLocation></itemProps><copyHistory><copy source="C:\Users\Administrator\Desktop\英文投稿\论文一审\data\soil and water loss sensitivity1.tif" dest="\\DCDN-20180404ZM\C\Users\Administrator\Desktop\英文投稿\论文一审\data\soil and water loss sensitivity\soil and water loss sensitivity1.tif" date="20190428" time="15303100"></copy></copyHistory></DataProperties></Esri></metadata>
