# Supplementary material for: Establishing an ecological security pattern for urban agglomeration, taking ecosystem services and human interference factors into consideration
Source: PeerJ. 2019 Jul 15;7:e7306. doi: 10.7717/peerj.7306 (PMC6637928; doi:10.7717/peerj.7306)
Supplement: Supplemental Information 24 — This is raster data, and it is one of the indispensable datasets for the USLE model in the calculation of soil and water conservation. The range of data is 0-1. [file peerj-07-7306-s024.zip]

Archive with 6 entries (5 files):
- Soil erodibility factor K value/
- Soil erodibility factor K value/Soil erodibility factor K value.tfw
- Soil erodibility factor K value/Soil erodibility factor K value.tif
- Soil erodibility factor K value/Soil erodibility factor K value.tif.aux.xml
- Soil erodibility factor K value/Soil erodibility factor K value.tif.ovr
- Soil erodibility factor K value/Soil erodibility factor K value.tif.xml
