# Supplementary material for: Establishing an ecological security pattern for urban agglomeration, taking ecosystem services and human interference factors into consideration
Source: PeerJ. 2019 Jul 15;7:e7306. doi: 10.7717/peerj.7306 (PMC6637928; doi:10.7717/peerj.7306)
Supplement: Supplemental Information 24 — This is raster data, and it is one of the indispensable datasets for the USLE model in the calculation of soil and water conservation. The range of data is 0-1. [file peerj-07-7306-s024.zip › Soil erodibility factor K value/Soil erodibility factor K value.tif.aux.xml]

<PAMDataset>
  <Metadata>
    <MDI key="DataType">Generic</MDI>
  </Metadata>
  <Metadata domain="Esri">
    <MDI key="PyramidResamplingType">NEAREST</MDI>
  </Metadata>
  <PAMRasterBand band="1">
    <Histograms>
      <HistItem>
        <HistMin>0</HistMin>
        <HistMax>1</HistMax>
        <BucketCount>256</BucketCount>
        <IncludeOutOfRange>1</IncludeOutOfRange>
        <Approximate>0</Approximate>
        <HistCounts>14041|0|0|0|0|0|0|0|0|0|0|0|0|0|0|0|0|0|0|0|0|0|0|0|0|0|0|0|0|0|0|0|0|0|0|0|0|0|0|0|0|0|0|0|0|0|0|0|0|0|0|569|0|0|0|1279|0|0|0|0|0|0|0|0|0|0|0|0|0|0|0|0|0|0|0|0|0|0|0|0|0|0|0|36|0|0|0|0|0|0|0|0|0|0|0|0|0|0|0|0|0|0|0|0|368|0|0|0|0|0|0|0|0|265|1917|1673|0|0|0|0|0|82|0|792|2589|0|0|0|0|0|0|0|995|0|0|0|1950|0|0|22092|0|0|0|0|0|0|8875|5|0|0|3012|953|286|0|8270|0|0|0|0|0|0|393|0|849|0|0|618|0|0|3904|1135|0|0|0|0|0|0|0|464|29|0|0|0|353|0|0|1478|443|0|0|0|0|54074|0|0|0|61465|338|0|0|0|0|6710|0|1925|0|0|0|966|4600|0|0|0|0|0|346|0|25|0|303|0|0|0|0|0|0|0|0|0|1337|0|0|0|0|0|0|0|0|2623|0|0|0|1882|0|0|0|0|0|0|0|0|0|0|0|0|6</HistCounts>
      </HistItem>
    </Histograms>
    <Metadata>
      <MDI key="STATISTICS_MINIMUM">0</MDI>
      <MDI key="STATISTICS_MAXIMUM">1</MDI>
      <MDI key="STATISTICS_MEAN">0.66003705205783</MDI>
      <MDI key="STATISTICS_STDDEV">0.20700232093949</MDI>
      <MDI key="STATISTICS_SKIPFACTORX">1</MDI>
      <MDI key="STATISTICS_SKIPFACTORY">1</MDI>
      <MDI key="STATISTICS_EXCLUDEDVALUES"></MDI>
      <MDI key="STATISTICS_COVARIANCES">4.28499608743341E-02</MDI>
    </Metadata>
  </PAMRasterBand>
</PAMDataset>
