# Supplementary material for: Establishing an ecological security pattern for urban agglomeration, taking ecosystem services and human interference factors into consideration
Source: PeerJ. 2019 Jul 15;7:e7306. doi: 10.7717/peerj.7306 (PMC6637928; doi:10.7717/peerj.7306)
Supplement: Supplemental Information 25 — This is raster data. The grid resistance surface modified in this paper refers to the land-based resistance surface corrected by geological hazard sensitivity, soil erosion sensitivity index and nighttime light index, which is applied to the minimum cumulative resistance model. Since it is impossible to determine which factors have a greater impact on the resistance surface of an urban agglomeration, the weight of night lighting, soil and water loss sensitivity index and geological hazard sensitivity index is set to 1:1:1. [file peerj-07-7306-s025.zip › Spatial patterns of the corrected resistance surface/Spatial patterns of the corrected resistance surface .tfw]

100.0000000000
0.0000000000
0.0000000000
-100.0000000000
4728675.0688469559
4661063.5867261505
