# Supplementary material for: Establishing an ecological security pattern for urban agglomeration, taking ecosystem services and human interference factors into consideration
Source: PeerJ. 2019 Jul 15;7:e7306. doi: 10.7717/peerj.7306 (PMC6637928; doi:10.7717/peerj.7306)
Supplement: Supplemental Information 26 — This is raster data. The amount of water produced refers to the amount of water in the grid unit minus the amount of water after the actual evapotranspiration. It is calculated by the InVEST model. [file peerj-07-7306-s026.zip › water production service/water production service.tfw]

300.0000000000
0.0000000000
0.0000000000
-300.0000000000
4728628.3493794892
4661312.8793516112
