# Supplementary material for: Establishing an ecological security pattern for urban agglomeration, taking ecosystem services and human interference factors into consideration
Source: PeerJ. 2019 Jul 15;7:e7306. doi: 10.7717/peerj.7306 (PMC6637928; doi:10.7717/peerj.7306)
Supplement: Supplemental Information 26 — This is raster data. The amount of water produced refers to the amount of water in the grid unit minus the amount of water after the actual evapotranspiration. It is calculated by the InVEST model. [file peerj-07-7306-s026.zip › water production service/water production service.tif.xml]

<?xml version="1.0" encoding="UTF-8"?>
<metadata xml:lang="zh"><Esri><CreaDate>20190306</CreaDate><CreaTime>10334400</CreaTime><ArcGISFormat>1.0</ArcGISFormat><SyncOnce>TRUE</SyncOnce><DataProperties><itemProps><itemLocation><linkage Sync="TRUE">file://\\DCDN-20180404ZM\C\Users\Administrator\Desktop\data1\水源涵养供给能力.tif</linkage><protocol Sync="TRUE">Local Area Network</protocol></itemLocation></itemProps><copyHistory><copy source="E:\项目\重点研发0913\中期进展报告数据\水源涵养供给能力分布图\水源涵养供给能力.tif" dest="\\DCDN-20180404ZM\C\Users\Administrator\Desktop\data1\水源涵养供给能力.tif" date="20190306" time="10334400"></copy></copyHistory></DataProperties></Esri></metadata>
